# Supplementary material for: An island of wildlife in a human-dominated landscape: The last fragment of primary forest on the Osa Peninsula’s Golfo Dulce coastline, Costa Rica
Source: PLoS One. 2019 Mar 26;14(3):e0214390. doi: 10.1371/journal.pone.0214390 (PMC6435143; doi:10.1371/journal.pone.0214390)
Supplement: S1 File — Included information from all photo events collected by this study (i.e. area, site, GSP location, date, time, species identification, and number of individuals). (CSV) [file pone.0214390.s003.csv]

Area	Sampling.Event	Site.Number	Latitude	Longitude	Photo.Date	Photo.Time	Genus	Species	Common.Name	Number.of.Individuals	Camera.Start.Date	Camera.End.Date
LR Natural Reserve	2014.01	LR-1	8.40109	-83.29242	23/04/2014	07:40:55	Dasyprocta	punctata	agouti	1	22/04/2014	29/04/2014
LR Natural Reserve	2014.01	LR-1	8.40109	-83.29242	23/04/2014	11:17:39	Nasua	narica	white-nosed coati	5	22/04/2014	29/04/2014
LR Natural Reserve	2014.01	LR-1	8.40109	-83.29242	23/04/2014	11:17:55	Nasua	narica	white-nosed coati	2	22/04/2014	29/04/2014
LR Natural Reserve	2014.01	LR-1	8.40109	-83.29242	23/04/2014	11:19:01	Nasua	narica	white-nosed coati	1	22/04/2014	29/04/2014
LR Natural Reserve	2014.01	LR-1	8.40109	-83.29242	23/04/2014	13:49:10	Nasua	narica	white-nosed coati	1	22/04/2014	29/04/2014
LR Natural Reserve	2014.01	LR-1	8.40109	-83.29242	24/04/2014	07:21:23	Crax	rubra	great curassow	5	22/04/2014	29/04/2014
LR Natural Reserve	2014.01	LR-1	8.40109	-83.29242	24/04/2014	07:21:35	Crax	rubra	great curassow	5	22/04/2014	29/04/2014
LR Natural Reserve	2014.01	LR-1	8.40109	-83.29242	24/04/2014	07:21:43	Crax	rubra	great curassow	5	22/04/2014	29/04/2014
LR Natural Reserve	2014.01	LR-1	8.40109	-83.29242	24/04/2014	07:21:57	Crax	rubra	great curassow	6	22/04/2014	29/04/2014
LR Natural Reserve	2014.01	LR-1	8.40109	-83.29242	24/04/2014	07:26:04	Crax	rubra	great curassow	3	22/04/2014	29/04/2014
LR Natural Reserve	2014.01	LR-1	8.40109	-83.29242	24/04/2014	07:26:14	Crax	rubra	great curassow	4	22/04/2014	29/04/2014
LR Natural Reserve	2014.01	LR-1	8.40109	-83.29242	24/04/2014	07:26:26	Crax	rubra	great curassow	3	22/04/2014	29/04/2014
LR Natural Reserve	2014.01	LR-1	8.40109	-83.29242	24/04/2014	07:26:35	Crax	rubra	great curassow	3	22/04/2014	29/04/2014
LR Natural Reserve	2014.01	LR-1	8.40109	-83.29242	24/04/2014	07:26:44	Crax	rubra	great curassow	3	22/04/2014	29/04/2014
LR Natural Reserve	2014.01	LR-1	8.40109	-83.29242	24/04/2014	07:26:53	Crax	rubra	great curassow	3	22/04/2014	29/04/2014
LR Natural Reserve	2014.01	LR-1	8.40109	-83.29242	24/04/2014	07:27:01	Crax	rubra	great curassow	3	22/04/2014	29/04/2014
LR Natural Reserve	2014.01	LR-1	8.40109	-83.29242	24/04/2014	07:27:11	Crax	rubra	great curassow	3	22/04/2014	29/04/2014
LR Natural Reserve	2014.01	LR-1	8.40109	-83.29242	24/04/2014	07:31:06	Crax	rubra	great curassow	4	22/04/2014	29/04/2014
LR Natural Reserve	2014.01	LR-1	8.40109	-83.29242	24/04/2014	07:31:25	Crax	rubra	great curassow	2	22/04/2014	29/04/2014
LR Natural Reserve	2014.01	LR-1	8.40109	-83.29242	24/04/2014	07:31:48	Crax	rubra	great curassow	3	22/04/2014	29/04/2014
LR Natural Reserve	2014.01	LR-1	8.40109	-83.29242	24/04/2014	07:32:17	Crax	rubra	great curassow	4	22/04/2014	29/04/2014
LR Natural Reserve	2014.01	LR-1	8.40109	-83.29242	24/04/2014	07:32:30	Crax	rubra	great curassow	3	22/04/2014	29/04/2014
LR Natural Reserve	2014.01	LR-1	8.40109	-83.29242	24/04/2014	07:34:00	Crax	rubra	great curassow	2	22/04/2014	29/04/2014
LR Natural Reserve	2014.01	LR-1	8.40109	-83.29242	24/04/2014	07:34:21	Crax	rubra	great curassow	4	22/04/2014	29/04/2014
LR Natural Reserve	2014.01	LR-1	8.40109	-83.29242	24/04/2014	07:34:31	Crax	rubra	great curassow	4	22/04/2014	29/04/2014
LR Natural Reserve	2014.01	LR-1	8.40109	-83.29242	24/04/2014	07:34:57	Crax	rubra	great curassow	4	22/04/2014	29/04/2014
LR Natural Reserve	2014.01	LR-1	8.40109	-83.29242	24/04/2014	12:59:39	Tayassu	pecari	white-lipped peccary	9	22/04/2014	29/04/2014
LR Natural Reserve	2014.01	LR-1	8.40109	-83.29242	24/04/2014	12:59:53	Tayassu	pecari	white-lipped peccary	8	22/04/2014	29/04/2014
LR Natural Reserve	2014.01	LR-1	8.40109	-83.29242	24/04/2014	13:00:13	Tayassu	pecari	white-lipped peccary	7	22/04/2014	29/04/2014
LR Natural Reserve	2014.01	LR-1	8.40109	-83.29242	24/04/2014	13:00:25	Tayassu	pecari	white-lipped peccary	6	22/04/2014	29/04/2014
LR Natural Reserve	2014.01	LR-1	8.40109	-83.29242	24/04/2014	13:00:34	Tayassu	pecari	white-lipped peccary	4	22/04/2014	29/04/2014
LR Natural Reserve	2014.01	LR-1	8.40109	-83.29242	24/04/2014	13:00:52	Tayassu	pecari	white-lipped peccary	2	22/04/2014	29/04/2014
LR Natural Reserve	2014.01	LR-1	8.40109	-83.29242	24/04/2014	13:00:56	Tayassu	pecari	white-lipped peccary	2	22/04/2014	29/04/2014
LR Natural Reserve	2014.01	LR-1	8.40109	-83.29242	24/04/2014	13:02:07	Tayassu	pecari	white-lipped peccary	1	22/04/2014	29/04/2014
LR Natural Reserve	2014.01	LR-1	8.40109	-83.29242	24/04/2014	17:29:54	Dasyprocta	punctata	agouti	1	22/04/2014	29/04/2014
LR Natural Reserve	2014.01	LR-1	8.40109	-83.29242	25/04/2014	14:19:33	Tayassu	pecari	white-lipped peccary	4	22/04/2014	29/04/2014
LR Natural Reserve	2014.01	LR-1	8.40109	-83.29242	25/04/2014	14:19:47	Tayassu	pecari	white-lipped peccary	3	22/04/2014	29/04/2014
LR Natural Reserve	2014.01	LR-1	8.40109	-83.29242	25/04/2014	14:20:01	Tayassu	pecari	white-lipped peccary	3	22/04/2014	29/04/2014
LR Natural Reserve	2014.01	LR-1	8.40109	-83.29242	25/04/2014	14:20:13	Tayassu	pecari	white-lipped peccary	3	22/04/2014	29/04/2014
LR Natural Reserve	2014.01	LR-1	8.40109	-83.29242	25/04/2014	14:20:21	Tayassu	pecari	white-lipped peccary	3	22/04/2014	29/04/2014
LR Natural Reserve	2014.01	LR-1	8.40109	-83.29242	25/04/2014	14:20:28	Tayassu	pecari	white-lipped peccary	4	22/04/2014	29/04/2014
LR Natural Reserve	2014.01	LR-1	8.40109	-83.29242	25/04/2014	14:20:39	Tayassu	pecari	white-lipped peccary	4	22/04/2014	29/04/2014
LR Natural Reserve	2014.01	LR-1	8.40109	-83.29242	25/04/2014	14:20:51	Tayassu	pecari	white-lipped peccary	5	22/04/2014	29/04/2014
LR Natural Reserve	2014.01	LR-1	8.40109	-83.29242	25/04/2014	14:21:00	Tayassu	pecari	white-lipped peccary	7	22/04/2014	29/04/2014
LR Natural Reserve	2014.01	LR-1	8.40109	-83.29242	25/04/2014	14:21:10	Tayassu	pecari	white-lipped peccary	7	22/04/2014	29/04/2014
LR Natural Reserve	2014.01	LR-1	8.40109	-83.29242	25/04/2014	14:21:17	Tayassu	pecari	white-lipped peccary	4	22/04/2014	29/04/2014
LR Natural Reserve	2014.01	LR-1	8.40109	-83.29242	25/04/2014	14:21:33	Tayassu	pecari	white-lipped peccary	7	22/04/2014	29/04/2014
LR Natural Reserve	2014.01	LR-1	8.40109	-83.29242	25/04/2014	14:21:42	Tayassu	pecari	white-lipped peccary	8	22/04/2014	29/04/2014
LR Natural Reserve	2014.01	LR-1	8.40109	-83.29242	25/04/2014	14:21:50	Tayassu	pecari	white-lipped peccary	5	22/04/2014	29/04/2014
LR Natural Reserve	2014.01	LR-1	8.40109	-83.29242	25/04/2014	14:22:04	Tayassu	pecari	white-lipped peccary	4	22/04/2014	29/04/2014
LR Natural Reserve	2014.01	LR-1	8.40109	-83.29242	25/04/2014	14:22:18	Tayassu	pecari	white-lipped peccary	5	22/04/2014	29/04/2014
LR Natural Reserve	2014.01	LR-1	8.40109	-83.29242	25/04/2014	14:22:28	Tayassu	pecari	white-lipped peccary	4	22/04/2014	29/04/2014
LR Natural Reserve	2014.01	LR-1	8.40109	-83.29242	25/04/2014	14:22:38	Tayassu	pecari	white-lipped peccary	3	22/04/2014	29/04/2014
LR Natural Reserve	2014.01	LR-1	8.40109	-83.29242	25/04/2014	14:22:48	Tayassu	pecari	white-lipped peccary	4	22/04/2014	29/04/2014
LR Natural Reserve	2014.01	LR-1	8.40109	-83.29242	25/04/2014	14:22:54	Tayassu	pecari	white-lipped peccary	3	22/04/2014	29/04/2014
LR Natural Reserve	2014.01	LR-1	8.40109	-83.29242	25/04/2014	14:23:05	Tayassu	pecari	white-lipped peccary	2	22/04/2014	29/04/2014
LR Natural Reserve	2014.01	LR-1	8.40109	-83.29242	25/04/2014	14:23:13	Tayassu	pecari	white-lipped peccary	2	22/04/2014	29/04/2014
LR Natural Reserve	2014.01	LR-1	8.40109	-83.29242	25/04/2014	14:23:20	Tayassu	pecari	white-lipped peccary	1	22/04/2014	29/04/2014
LR Natural Reserve	2014.01	LR-1	8.40109	-83.29242	25/04/2014	14:23:36	Tayassu	pecari	white-lipped peccary	1	22/04/2014	29/04/2014
LR Natural Reserve	2014.01	LR-1	8.40109	-83.29242	25/04/2014	14:23:44	Tayassu	pecari	white-lipped peccary	1	22/04/2014	29/04/2014
LR Natural Reserve	2014.01	LR-1	8.40109	-83.29242	25/04/2014	14:23:56	Tayassu	pecari	white-lipped peccary	1	22/04/2014	29/04/2014
LR Natural Reserve	2014.01	LR-1	8.40109	-83.29242	25/04/2014	14:24:06	Tayassu	pecari	white-lipped peccary	1	22/04/2014	29/04/2014
LR Natural Reserve	2014.01	LR-1	8.40109	-83.29242	25/04/2014	14:24:22	Tayassu	pecari	white-lipped peccary	1	22/04/2014	29/04/2014
LR Natural Reserve	2014.01	LR-1	8.40109	-83.29242	25/04/2014	14:24:33	Tayassu	pecari	white-lipped peccary	1	22/04/2014	29/04/2014
LR Natural Reserve	2014.01	LR-1	8.40109	-83.29242	26/04/2014	05:17:09	Dasyprocta	punctata	agouti	1	22/04/2014	29/04/2014
LR Natural Reserve	2014.01	LR-1	8.40109	-83.29242	26/04/2014	10:14:13	Dasyprocta	punctata	agouti	1	22/04/2014	29/04/2014
LR Natural Reserve	2014.01	LR-1	8.40109	-83.29242	26/04/2014	13:51:06	Tayassu	pecari	white-lipped peccary	5	22/04/2014	29/04/2014
LR Natural Reserve	2014.01	LR-1	8.40109	-83.29242	26/04/2014	13:51:15	Tayassu	pecari	white-lipped peccary	7	22/04/2014	29/04/2014
LR Natural Reserve	2014.01	LR-1	8.40109	-83.29242	26/04/2014	13:51:24	Tayassu	pecari	white-lipped peccary	9	22/04/2014	29/04/2014
LR Natural Reserve	2014.01	LR-1	8.40109	-83.29242	26/04/2014	13:51:34	Tayassu	pecari	white-lipped peccary	6	22/04/2014	29/04/2014
LR Natural Reserve	2014.01	LR-1	8.40109	-83.29242	26/04/2014	13:51:48	Tayassu	pecari	white-lipped peccary	8	22/04/2014	29/04/2014
LR Natural Reserve	2014.01	LR-1	8.40109	-83.29242	26/04/2014	13:51:59	Tayassu	pecari	white-lipped peccary	8	22/04/2014	29/04/2014
LR Natural Reserve	2014.01	LR-1	8.40109	-83.29242	26/04/2014	13:52:07	Tayassu	pecari	white-lipped peccary	8	22/04/2014	29/04/2014
LR Natural Reserve	2014.01	LR-1	8.40109	-83.29242	26/04/2014	13:52:17	Tayassu	pecari	white-lipped peccary	8	22/04/2014	29/04/2014
LR Natural Reserve	2014.01	LR-1	8.40109	-83.29242	26/04/2014	13:52:25	Tayassu	pecari	white-lipped peccary	5	22/04/2014	29/04/2014
LR Natural Reserve	2014.01	LR-1	8.40109	-83.29242	26/04/2014	13:52:34	Tayassu	pecari	white-lipped peccary	5	22/04/2014	29/04/2014
LR Natural Reserve	2014.01	LR-1	8.40109	-83.29242	26/04/2014	13:52:43	Tayassu	pecari	white-lipped peccary	5	22/04/2014	29/04/2014
LR Natural Reserve	2014.01	LR-1	8.40109	-83.29242	26/04/2014	13:53:00	Tayassu	pecari	white-lipped peccary	5	22/04/2014	29/04/2014
LR Natural Reserve	2014.01	LR-1	8.40109	-83.29242	26/04/2014	13:53:09	Tayassu	pecari	white-lipped peccary	2	22/04/2014	29/04/2014
LR Natural Reserve	2014.01	LR-1	8.40109	-83.29242	26/04/2014	13:53:35	Tayassu	pecari	white-lipped peccary	1	22/04/2014	29/04/2014
LR Natural Reserve	2014.01	LR-1	8.40109	-83.29242	26/04/2014	13:53:46	Tayassu	pecari	white-lipped peccary	1	22/04/2014	29/04/2014
LR Natural Reserve	2014.01	LR-1	8.40109	-83.29242	26/04/2014	13:53:59	Tayassu	pecari	white-lipped peccary	1	22/04/2014	29/04/2014
LR Natural Reserve	2014.01	LR-1	8.40109	-83.29242	26/04/2014	15:20:12	Tayassu	pecari	white-lipped peccary	2	22/04/2014	29/04/2014
LR Natural Reserve	2014.01	LR-1	8.40109	-83.29242	26/04/2014	15:20:20	Tayassu	pecari	white-lipped peccary	3	22/04/2014	29/04/2014
LR Natural Reserve	2014.01	LR-1	8.40109	-83.29242	26/04/2014	15:20:28	Tayassu	pecari	white-lipped peccary	5	22/04/2014	29/04/2014
LR Natural Reserve	2014.01	LR-1	8.40109	-83.29242	26/04/2014	15:20:41	Tayassu	pecari	white-lipped peccary	8	22/04/2014	29/04/2014
LR Natural Reserve	2014.01	LR-1	8.40109	-83.29242	26/04/2014	15:20:57	Tayassu	pecari	white-lipped peccary	9	22/04/2014	29/04/2014
LR Natural Reserve	2014.01	LR-1	8.40109	-83.29242	26/04/2014	15:21:07	Tayassu	pecari	white-lipped peccary	11	22/04/2014	29/04/2014
LR Natural Reserve	2014.01	LR-1	8.40109	-83.29242	26/04/2014	15:21:16	Tayassu	pecari	white-lipped peccary	11	22/04/2014	29/04/2014
LR Natural Reserve	2014.01	LR-1	8.40109	-83.29242	26/04/2014	15:21:27	Tayassu	pecari	white-lipped peccary	12	22/04/2014	29/04/2014
LR Natural Reserve	2014.01	LR-1	8.40109	-83.29242	26/04/2014	15:21:36	Tayassu	pecari	white-lipped peccary	11	22/04/2014	29/04/2014
LR Natural Reserve	2014.01	LR-1	8.40109	-83.29242	26/04/2014	15:21:54	Tayassu	pecari	white-lipped peccary	7	22/04/2014	29/04/2014
LR Natural Reserve	2014.01	LR-1	8.40109	-83.29242	26/04/2014	15:22:03	Tayassu	pecari	white-lipped peccary	6	22/04/2014	29/04/2014
LR Natural Reserve	2014.01	LR-1	8.40109	-83.29242	26/04/2014	15:22:12	Tayassu	pecari	white-lipped peccary	7	22/04/2014	29/04/2014
LR Natural Reserve	2014.01	LR-1	8.40109	-83.29242	26/04/2014	15:22:22	Tayassu	pecari	white-lipped peccary	5	22/04/2014	29/04/2014
LR Natural Reserve	2014.01	LR-1	8.40109	-83.29242	26/04/2014	15:22:32	Tayassu	pecari	white-lipped peccary	2	22/04/2014	29/04/2014
LR Natural Reserve	2014.01	LR-1	8.40109	-83.29242	26/04/2014	15:22:42	Tayassu	pecari	white-lipped peccary	2	22/04/2014	29/04/2014
LR Natural Reserve	2014.01	LR-1	8.40109	-83.29242	26/04/2014	15:22:50	Tayassu	pecari	white-lipped peccary	2	22/04/2014	29/04/2014
LR Natural Reserve	2014.01	LR-1	8.40109	-83.29242	26/04/2014	15:23:10	Tayassu	pecari	white-lipped peccary	1	22/04/2014	29/04/2014
LR Natural Reserve	2014.01	LR-1	8.40109	-83.29242	26/04/2014	15:23:20	Tayassu	pecari	white-lipped peccary	1	22/04/2014	29/04/2014
LR Natural Reserve	2014.01	LR-1	8.40109	-83.29242	26/04/2014	15:23:30	Tayassu	pecari	white-lipped peccary	2	22/04/2014	29/04/2014
LR Natural Reserve	2014.01	LR-1	8.40109	-83.29242	26/04/2014	15:23:45	Tayassu	pecari	white-lipped peccary	1	22/04/2014	29/04/2014
LR Natural Reserve	2014.01	LR-1	8.40109	-83.29242	26/04/2014	15:48:57	Tayassu	pecari	white-lipped peccary	5	22/04/2014	29/04/2014
LR Natural Reserve	2014.01	LR-1	8.40109	-83.29242	26/04/2014	15:49:06	Tayassu	pecari	white-lipped peccary	6	22/04/2014	29/04/2014
LR Natural Reserve	2014.01	LR-1	8.40109	-83.29242	26/04/2014	15:49:34	Tayassu	pecari	white-lipped peccary	2	22/04/2014	29/04/2014
LR Natural Reserve	2014.01	LR-1	8.40109	-83.29242	26/04/2014	15:49:42	Tayassu	pecari	white-lipped peccary	2	22/04/2014	29/04/2014
LR Natural Reserve	2014.01	LR-1	8.40109	-83.29242	26/04/2014	15:49:57	Tayassu	pecari	white-lipped peccary	1	22/04/2014	29/04/2014
LR Natural Reserve	2014.01	LR-1	8.40109	-83.29242	26/04/2014	15:50:14	Tayassu	pecari	white-lipped peccary	1	22/04/2014	29/04/2014
LR Natural Reserve	2014.01	LR-1	8.40109	-83.29242	26/04/2014	15:50:27	Tayassu	pecari	white-lipped peccary	1	22/04/2014	29/04/2014
LR Natural Reserve	2014.01	LR-1	8.40109	-83.29242	26/04/2014	15:50:35	Tayassu	pecari	white-lipped peccary	2	22/04/2014	29/04/2014
LR Natural Reserve	2014.01	LR-1	8.40109	-83.29242	26/04/2014	15:50:44	Tayassu	pecari	white-lipped peccary	2	22/04/2014	29/04/2014
LR Natural Reserve	2014.01	LR-1	8.40109	-83.29242	26/04/2014	15:50:56	Tayassu	pecari	white-lipped peccary	4	22/04/2014	29/04/2014
LR Natural Reserve	2014.01	LR-1	8.40109	-83.29242	26/04/2014	15:51:11	Tayassu	pecari	white-lipped peccary	4	22/04/2014	29/04/2014
LR Natural Reserve	2014.01	LR-1	8.40109	-83.29242	26/04/2014	15:51:20	Tayassu	pecari	white-lipped peccary	5	22/04/2014	29/04/2014
LR Natural Reserve	2014.01	LR-1	8.40109	-83.29242	26/04/2014	15:51:31	Tayassu	pecari	white-lipped peccary	6	22/04/2014	29/04/2014
LR Natural Reserve	2014.01	LR-1	8.40109	-83.29242	26/04/2014	15:51:38	Tayassu	pecari	white-lipped peccary	5	22/04/2014	29/04/2014
LR Natural Reserve	2014.01	LR-1	8.40109	-83.29242	26/04/2014	15:51:49	Tayassu	pecari	white-lipped peccary	8	22/04/2014	29/04/2014
LR Natural Reserve	2014.01	LR-1	8.40109	-83.29242	26/04/2014	15:51:56	Tayassu	pecari	white-lipped peccary	10	22/04/2014	29/04/2014
LR Natural Reserve	2014.01	LR-1	8.40109	-83.29242	26/04/2014	15:52:04	Tayassu	pecari	white-lipped peccary	9	22/04/2014	29/04/2014
LR Natural Reserve	2014.01	LR-1	8.40109	-83.29242	26/04/2014	15:52:12	Tayassu	pecari	white-lipped peccary	9	22/04/2014	29/04/2014
LR Natural Reserve	2014.01	LR-1	8.40109	-83.29242	26/04/2014	15:52:20	Tayassu	pecari	white-lipped peccary	9	22/04/2014	29/04/2014
LR Natural Reserve	2014.01	LR-1	8.40109	-83.29242	26/04/2014	15:52:33	Tayassu	pecari	white-lipped peccary	5	22/04/2014	29/04/2014
LR Natural Reserve	2014.01	LR-1	8.40109	-83.29242	26/04/2014	15:52:48	Tayassu	pecari	white-lipped peccary	9	22/04/2014	29/04/2014
LR Natural Reserve	2014.01	LR-1	8.40109	-83.29242	26/04/2014	15:53:00	Tayassu	pecari	white-lipped peccary	9	22/04/2014	29/04/2014
LR Natural Reserve	2014.01	LR-1	8.40109	-83.29242	26/04/2014	15:53:10	Tayassu	pecari	white-lipped peccary	9	22/04/2014	29/04/2014
LR Natural Reserve	2014.01	LR-1	8.40109	-83.29242	26/04/2014	15:53:18	Tayassu	pecari	white-lipped peccary	9	22/04/2014	29/04/2014
LR Natural Reserve	2014.01	LR-1	8.40109	-83.29242	26/04/2014	15:53:27	Tayassu	pecari	white-lipped peccary	9	22/04/2014	29/04/2014
LR Natural Reserve	2014.01	LR-1	8.40109	-83.29242	26/04/2014	15:53:49	Tayassu	pecari	white-lipped peccary	9	22/04/2014	29/04/2014
LR Natural Reserve	2014.01	LR-1	8.40109	-83.29242	26/04/2014	15:53:57	Tayassu	pecari	white-lipped peccary	9	22/04/2014	29/04/2014
LR Natural Reserve	2014.01	LR-1	8.40109	-83.29242	26/04/2014	15:54:04	Tayassu	pecari	white-lipped peccary	9	22/04/2014	29/04/2014
LR Natural Reserve	2014.01	LR-1	8.40109	-83.29242	26/04/2014	15:54:15	Tayassu	pecari	white-lipped peccary	4	22/04/2014	29/04/2014
LR Natural Reserve	2014.01	LR-1	8.40109	-83.29242	26/04/2014	15:54:26	Tayassu	pecari	white-lipped peccary	4	22/04/2014	29/04/2014
LR Natural Reserve	2014.01	LR-1	8.40109	-83.29242	26/04/2014	15:54:36	Tayassu	pecari	white-lipped peccary	5	22/04/2014	29/04/2014
LR Natural Reserve	2014.01	LR-1	8.40109	-83.29242	26/04/2014	15:54:44	Tayassu	pecari	white-lipped peccary	2	22/04/2014	29/04/2014
LR Natural Reserve	2014.01	LR-1	8.40109	-83.29242	26/04/2014	15:55:00	Tayassu	pecari	white-lipped peccary	1	22/04/2014	29/04/2014
LR Natural Reserve	2014.01	LR-1	8.40109	-83.29242	26/04/2014	15:55:34	Tayassu	pecari	white-lipped peccary	1	22/04/2014	29/04/2014
LR Natural Reserve	2014.01	LR-1	8.40109	-83.29242	26/04/2014	15:56:02	Tayassu	pecari	white-lipped peccary	2	22/04/2014	29/04/2014
LR Natural Reserve	2014.01	LR-1	8.40109	-83.29242	27/04/2014	08:05:39	Tayassu	pecari	white-lipped peccary	11	22/04/2014	29/04/2014
LR Natural Reserve	2014.01	LR-1	8.40109	-83.29242	27/04/2014	08:05:51	Tayassu	pecari	white-lipped peccary	11	22/04/2014	29/04/2014
LR Natural Reserve	2014.01	LR-1	8.40109	-83.29242	27/04/2014	08:06:07	Tayassu	pecari	white-lipped peccary	11	22/04/2014	29/04/2014
LR Natural Reserve	2014.01	LR-1	8.40109	-83.29242	27/04/2014	08:06:16	Tayassu	pecari	white-lipped peccary	11	22/04/2014	29/04/2014
LR Natural Reserve	2014.01	LR-1	8.40109	-83.29242	27/04/2014	08:06:27	Tayassu	pecari	white-lipped peccary	9	22/04/2014	29/04/2014
LR Natural Reserve	2014.01	LR-1	8.40109	-83.29242	27/04/2014	08:06:40	Tayassu	pecari	white-lipped peccary	5	22/04/2014	29/04/2014
LR Natural Reserve	2014.01	LR-1	8.40109	-83.29242	27/04/2014	08:06:52	Tayassu	pecari	white-lipped peccary	3	22/04/2014	29/04/2014
LR Natural Reserve	2014.01	LR-1	8.40109	-83.29242	27/04/2014	08:07:04	Tayassu	pecari	white-lipped peccary	1	22/04/2014	29/04/2014
LR Natural Reserve	2014.01	LR-1	8.40109	-83.29242	27/04/2014	08:08:09	Tayassu	pecari	white-lipped peccary	1	22/04/2014	29/04/2014
LR Natural Reserve	2014.01	LR-1	8.40109	-83.29242	28/04/2014	09:20:36	Dasyprocta	punctata	agouti	1	22/04/2014	29/04/2014
LR Natural Reserve	2014.01	LR-1	8.40109	-83.29242	28/04/2014	09:51:21	Dasyprocta	punctata	agouti	3	22/04/2014	29/04/2014
LR Natural Reserve	2014.01	LR-1	8.40109	-83.29242	28/04/2014	15:02:29	Dasyprocta	punctata	agouti	1	22/04/2014	29/04/2014
LR Natural Reserve	2014.01	LR-2	8.39755	-83.29655	30/04/2012	11:44:19	Crax	rubra	great curassow	1	29/04/2014	07/05/2014
LR Natural Reserve	2014.01	LR-2	8.39755	-83.29655	30/04/2012	15:17:47	Dasyprocta	punctata	agouti	1	29/04/2014	07/05/2014
LR Natural Reserve	2014.01	LR-3	8.3947	-83.30008	10/05/2014	07:35:32	Pecari	tajacu	collared peccary	2	07/05/2014	14/05/2014
LR Natural Reserve	2014.01	LR-3	8.3947	-83.30008	10/05/2014	07:37:50	Pecari	tajacu	collared peccary	2	07/05/2014	14/05/2014
LR Natural Reserve	2014.01	LR-3	8.3947	-83.30008	10/05/2014	07:37:11	Pecari	tajacu	collared peccary	3	07/05/2014	14/05/2014
LR Natural Reserve	2014.01	LR-3	8.3947	-83.30008	10/05/2014	07:37:25	Pecari	tajacu	collared peccary	3	07/05/2014	14/05/2014
LR Natural Reserve	2014.01	LR-3	8.3947	-83.30008	10/05/2014	07:37:37	Pecari	tajacu	collared peccary	1	07/05/2014	14/05/2014
LR Natural Reserve	2014.01	LR-3	8.3947	-83.30008	10/05/2014	07:44:25	Pecari	tajacu	collared peccary	1	07/05/2014	14/05/2014
LR Natural Reserve	2014.01	LR-3	8.3947	-83.30008	10/05/2014	07:47:12	Pecari	tajacu	collared peccary	1	07/05/2014	14/05/2014
LR Natural Reserve	2014.01	LR-3	8.3947	-83.30008	10/05/2014	07:50:49	Pecari	tajacu	collared peccary	2	07/05/2014	14/05/2014
LR Natural Reserve	2014.01	LR-3	8.3947	-83.30008	10/05/2014	07:51:13	Pecari	tajacu	collared peccary	1	07/05/2014	14/05/2014
LR Natural Reserve	2014.01	LR-3	8.3947	-83.30008	10/05/2014	07:51:37	Pecari	tajacu	collared peccary	1	07/05/2014	14/05/2014
LR Natural Reserve	2014.01	LR-3	8.3947	-83.30008	10/05/2014	14:39:33	Dasyprocta	punctata	agouti	1	07/05/2014	14/05/2014
LR Natural Reserve	2014.01	LR-3	8.3947	-83.30008	10/05/2014	14:39:41	Dasyprocta	punctata	agouti	1	07/05/2014	14/05/2014
LR Natural Reserve	2014.01	LR-3	8.3947	-83.30008	10/05/2014	14:39:58	Dasyprocta	punctata	agouti	1	07/05/2014	14/05/2014
LR Natural Reserve	2014.01	LR-3	8.3947	-83.30008	14/05/2014	08:10:45	Dasyprocta	punctata	agouti	1	07/05/2014	14/05/2014
LR Natural Reserve	2014.01	LR-4	8.40401	-83.28958	15/05/2014	08:07:05	Dasyprocta	punctata	agouti	1	14/05/2014	21/05/2014
LR Natural Reserve	2014.01	LR-4	8.40401	-83.28958	16/05/2014	06:26:48	Dasyprocta	punctata	agouti	1	14/05/2014	21/05/2014
LR Natural Reserve	2014.01	LR-4	8.40401	-83.28958	16/05/2014	06:26:58	Dasyprocta	punctata	agouti	1	14/05/2014	21/05/2014
LR Natural Reserve	2014.01	LR-4	8.40401	-83.28958	16/05/2014	06:28:08	Dasyprocta	punctata	agouti	1	14/05/2014	21/05/2014
LR Natural Reserve	2014.01	LR-4	8.40401	-83.28958	16/05/2014	07:56:33	Dasyprocta	punctata	agouti	1	14/05/2014	21/05/2014
LR Natural Reserve	2014.01	LR-4	8.40401	-83.28958	16/05/2014	08:00:21	Dasyprocta	punctata	agouti	1	14/05/2014	21/05/2014
LR Natural Reserve	2014.01	LR-4	8.40401	-83.28958	17/05/2014	06:51:02	Dasyprocta	punctata	agouti	1	14/05/2014	21/05/2014
LR Natural Reserve	2014.01	LR-4	8.40401	-83.28958	17/05/2014	14:16:29	Nasua	narica	white-nosed coati	1	14/05/2014	21/05/2014
LR Natural Reserve	2014.01	LR-4	8.40401	-83.28958	17/05/2014	14:16:42	Nasua	narica	white-nosed coati	1	14/05/2014	21/05/2014
LR Natural Reserve	2014.01	LR-4	8.40401	-83.28958	18/05/2014	07:30:48	Dasyprocta	punctata	agouti	1	14/05/2014	21/05/2014
LR Natural Reserve	2014.01	LR-4	8.40401	-83.28958	18/05/2014	10:45:15	Crax	rubra	great curassow	1	14/05/2014	21/05/2014
LR Natural Reserve	2014.01	LR-4	8.40401	-83.28958	19/05/2014	00:00:43	Dasypus	novemcinctus	nine-banded armadillo	1	14/05/2014	21/05/2014
LR Natural Reserve	2014.01	LR-4	8.40401	-83.28958	19/05/2014	06:47:34	Dasyprocta	punctata	agouti	2	14/05/2014	21/05/2014
LR Natural Reserve	2014.01	LR-4	8.40401	-83.28958	19/05/2014	06:47:45	Dasyprocta	punctata	agouti	2	14/05/2014	21/05/2014
LR Natural Reserve	2014.01	LR-4	8.40401	-83.28958	19/05/2014	06:48:56	Dasyprocta	punctata	agouti	1	14/05/2014	21/05/2014
LR Natural Reserve	2014.01	LR-4	8.40401	-83.28958	19/05/2014	06:49:07	Dasyprocta	punctata	agouti	1	14/05/2014	21/05/2014
LR Natural Reserve	2014.01	LR-4	8.40401	-83.28958	19/05/2014	06:49:25	Dasyprocta	punctata	agouti	1	14/05/2014	21/05/2014
LR Natural Reserve	2014.01	LR-4	8.40401	-83.28958	19/05/2014	06:49:42	Dasyprocta	punctata	agouti	1	14/05/2014	21/05/2014
LR Natural Reserve	2014.01	LR-4	8.40401	-83.28958	19/05/2014	06:51:56	Dasyprocta	punctata	agouti	1	14/05/2014	21/05/2014
LR Natural Reserve	2014.01	LR-4	8.40401	-83.28958	19/05/2014	06:55:51	Dasyprocta	punctata	agouti	1	14/05/2014	21/05/2014
LR Natural Reserve	2014.01	LR-4	8.40401	-83.28958	19/05/2014	06:56:02	Dasyprocta	punctata	agouti	1	14/05/2014	21/05/2014
LR Natural Reserve	2014.01	LR-4	8.40401	-83.28958	19/05/2014	06:57:22	Dasyprocta	punctata	agouti	1	14/05/2014	21/05/2014
LR Natural Reserve	2014.01	LR-4	8.40401	-83.28958	19/05/2014	06:57:38	Dasyprocta	punctata	agouti	2	14/05/2014	21/05/2014
LR Natural Reserve	2014.01	LR-4	8.40401	-83.28958	19/05/2014	06:58:02	Dasyprocta	punctata	agouti	1	14/05/2014	21/05/2014
LR Natural Reserve	2014.01	LR-4	8.40401	-83.28958	19/05/2014	06:58:53	Dasyprocta	punctata	agouti	2	14/05/2014	21/05/2014
LR Natural Reserve	2014.01	LR-4	8.40401	-83.28958	20/05/2014	14:49:20	Dasyprocta	punctata	agouti	1	14/05/2014	21/05/2014
LR Natural Reserve	2014.01	LR-5	8.40316	-83.28584	22/05/2014	00:52:30	Dasypus	novemcinctus	nine-banded armadillo	1	21/05/2014	28/05/2014
LR Natural Reserve	2014.01	LR-5	8.40316	-83.28584	23/05/2014	16:40:59	Crax	rubra	great curassow	1	21/05/2014	28/05/2014
LR Natural Reserve	2014.01	LR-5	8.40316	-83.28584	24/05/2014	04:13:00	Dasypus	novemcinctus	nine-banded armadillo	1	21/05/2014	28/05/2014
LR Natural Reserve	2014.01	LR-5	8.40316	-83.28584	24/05/2014	14:13:12	Dasyprocta	punctata	agouti	1	21/05/2014	28/05/2014
LR Natural Reserve	2014.01	LR-5	8.40316	-83.28584	24/05/2014	14:16:14	Dasyprocta	punctata	agouti	1	21/05/2014	28/05/2014
LR Natural Reserve	2014.01	LR-5	8.40316	-83.28584	25/05/2014	00:31:03	Dasypus	novemcinctus	nine-banded armadillo	2	21/05/2014	28/05/2014
LR Natural Reserve	2014.01	LR-5	8.40316	-83.28584	25/05/2014	00:31:25	Dasypus	novemcinctus	nine-banded armadillo	1	21/05/2014	28/05/2014
LR Natural Reserve	2014.01	LR-5	8.40316	-83.28584	25/05/2014	00:31:50	Dasypus	novemcinctus	nine-banded armadillo	1	21/05/2014	28/05/2014
LR Natural Reserve	2014.01	LR-5	8.40316	-83.28584	25/05/2014	15:47:53	Dasyprocta	punctata	agouti	1	21/05/2014	28/05/2014
LR Natural Reserve	2014.01	LR-5	8.40316	-83.28584	27/05/2014	00:07:33	Dasypus	novemcinctus	nine-banded armadillo	1	21/05/2014	28/05/2014
LR Natural Reserve	2014.01	LR-5	8.40316	-83.28584	27/05/2014	16:07:24	Dasyprocta	punctata	agouti	1	21/05/2014	28/05/2014
LR Natural Reserve	2014.01	LR-5	8.40316	-83.28584	27/05/2014	16:07:39	Dasyprocta	punctata	agouti	1	21/05/2014	28/05/2014
LR Natural Reserve	2014.01	LR-5	8.40316	-83.28584	28/05/2014	05:05:42	Dasyprocta	punctata	agouti	1	21/05/2014	28/05/2014
LR Natural Reserve	2014.01	LR-5	8.40316	-83.28584	28/05/2014	05:17:49	Dasyprocta	punctata	agouti	1	21/05/2014	28/05/2014
LR Natural Reserve	2014.01	LR-6	8.40596	-83.29822	09/06/2014	11:02:08	Pecari	tajacu	collared peccary	1	08/06/2014	11/06/2014
LR Natural Reserve	2014.01	LR-6	8.40596	-83.29822	10/06/2014	01:04:37	Pecari	tajacu	collared peccary	2	08/06/2014	11/06/2014
LR Natural Reserve	2014.01	LR-6	8.40596	-83.29822	10/06/2014	01:04:45	Pecari	tajacu	collared peccary	2	08/06/2014	11/06/2014
LR Natural Reserve	2014.01	LR-6	8.40596	-83.29822	10/06/2014	01:04:53	Pecari	tajacu	collared peccary	2	08/06/2014	11/06/2014
LR Natural Reserve	2014.01	LR-6	8.40596	-83.29822	10/06/2014	01:05:08	Pecari	tajacu	collared peccary	2	08/06/2014	11/06/2014
LR Natural Reserve	2014.01	LR-6	8.40596	-83.29822	10/06/2014	01:05:17	Pecari	tajacu	collared peccary	2	08/06/2014	11/06/2014
LR Natural Reserve	2014.01	LR-6	8.40596	-83.29822	10/06/2014	01:05:37	Pecari	tajacu	collared peccary	2	08/06/2014	11/06/2014
LR Natural Reserve	2014.01	LR-6	8.40596	-83.29822	10/06/2014	14:53:12	Dasyprocta	punctata	agouti	1	08/06/2014	11/06/2014
LR Natural Reserve	2014.01	LR-6	8.40596	-83.29822	10/06/2014	14:55:38	Dasyprocta	punctata	agouti	1	08/06/2014	11/06/2014
LR Natural Reserve	2014.01	LR-6	8.40596	-83.29822	10/06/2014	14:55:48	Dasyprocta	punctata	agouti	1	08/06/2014	11/06/2014
LR Natural Reserve	2014.01	LR-6	8.40596	-83.29822	10/06/2014	14:56:06	Dasyprocta	punctata	agouti	1	08/06/2014	11/06/2014
LR Natural Reserve	2014.01	LR-6	8.40596	-83.29822	11/06/2014	09:09:29	Dasyprocta	punctata	agouti	1	08/06/2014	11/06/2014
LR Natural Reserve	2014.01	LR-7	8.39877	-83.30448	12/06/2014	02:29:05	Cuniculus	paca	paca	1	11/06/2014	18/06/2014
LR Natural Reserve	2014.01	LR-7	8.39877	-83.30448	12/06/2014	08:12:09	Dasyprocta	punctata	agouti	2	11/06/2014	18/06/2014
LR Natural Reserve	2014.01	LR-7	8.39877	-83.30448	12/06/2014	08:12:17	Dasyprocta	punctata	agouti	2	11/06/2014	18/06/2014
LR Natural Reserve	2014.01	LR-7	8.39877	-83.30448	12/06/2014	15:01:13	Pecari	tajacu	collared peccary	1	11/06/2014	18/06/2014
LR Natural Reserve	2014.01	LR-8	8.40193	-83.28618	19/06/2014	07:22:59	Dasyprocta	punctata	agouti	1	18/06/2014	25/06/2014
LR Natural Reserve	2014.01	LR-8	8.40193	-83.28618	19/06/2014	16:04:06	Crax	rubra	great curassow	1	18/06/2014	25/06/2014
LR Natural Reserve	2014.01	LR-8	8.40193	-83.28618	19/06/2014	22:51:10	Cuniculus	paca	paca	1	18/06/2014	25/06/2014
LR Natural Reserve	2014.01	LR-8	8.40193	-83.28618	19/06/2014	23:24:18	Dasypus	novemcinctus	nine-banded armadillo	1	18/06/2014	25/06/2014
LR Natural Reserve	2014.01	LR-8	8.40193	-83.28618	21/06/2014	05:36:16	Dasyprocta	punctata	agouti	1	18/06/2014	25/06/2014
LR Natural Reserve	2014.01	LR-8	8.40193	-83.28618	21/06/2014	05:36:24	Dasyprocta	punctata	agouti	1	18/06/2014	25/06/2014
LR Natural Reserve	2014.01	LR-8	8.40193	-83.28618	23/06/2014	21:25:52	Cuniculus	paca	paca	1	18/06/2014	25/06/2014
LR Natural Reserve	2014.01	LR-8	8.40193	-83.28618	24/06/2014	05:14:42	Dasyprocta	punctata	agouti	1	18/06/2014	25/06/2014
LR Natural Reserve	2014.01	LR-8	8.40193	-83.28618	24/06/2014	05:15:57	Dasyprocta	punctata	agouti	1	18/06/2014	25/06/2014
LR Natural Reserve	2014.01	LR-9	8.40613	-83.30629	27/06/2014	12:46:30	Dasyprocta	punctata	agouti	2	25/06/2014	30/06/2014
LR Natural Reserve	2014.01	LR-9	8.40613	-83.30629	27/06/2014	12:47:32	Dasyprocta	punctata	agouti	1	25/06/2014	30/06/2014
LR Natural Reserve	2014.01	LR-9	8.40613	-83.30629	28/06/2014	16:24:13	Pecari	tajacu	collared peccary	1	25/06/2014	30/06/2014
LR Natural Reserve	2014.01	LR-9	8.40613	-83.30629	28/06/2014	20:30:49	Dasypus	novemcinctus	nine-banded armadillo	1	25/06/2014	30/06/2014
LR Natural Reserve	2014.01	LR-9	8.40613	-83.30629	29/06/2014	23:54:15	Cuniculus	paca	paca	1	25/06/2014	30/06/2014
LR Natural Reserve	2014.01	LR-9	8.40613	-83.30629	30/06/2014	09:14:00	Dasyprocta	punctata	agouti	1	25/06/2014	30/06/2014
LR Natural Reserve	2014.01	LR-9	8.40613	-83.30629	30/06/2014	09:14:11	Dasyprocta	punctata	agouti	1	25/06/2014	30/06/2014
LR Natural Reserve	2014.01	LR-10	8.40111	-83.2869	07/05/2014	12:36:50	Dasyprocta	punctata	agouti	1	07/05/2014	14/05/2014
LR Natural Reserve	2014.01	LR-10	8.40111	-83.2869	07/05/2014	12:36:55	Dasyprocta	punctata	agouti	2	07/05/2014	14/05/2014
LR Natural Reserve	2014.01	LR-10	8.40111	-83.2869	07/05/2014	12:37:38	Dasyprocta	punctata	agouti	1	07/05/2014	14/05/2014
LR Natural Reserve	2014.01	LR-10	8.40111	-83.2869	07/05/2014	12:37:59	Dasyprocta	punctata	agouti	1	07/05/2014	14/05/2014
LR Natural Reserve	2014.01	LR-10	8.40111	-83.2869	08/05/2014	09:06:05	Crax	rubra	great curassow	1	07/05/2014	14/05/2014
LR Natural Reserve	2014.01	LR-10	8.40111	-83.2869	08/05/2014	09:06:34	Crax	rubra	great curassow	1	07/05/2014	14/05/2014
LR Natural Reserve	2014.01	LR-10	8.40111	-83.2869	08/05/2014	09:07:11	Crax	rubra	great curassow	1	07/05/2014	14/05/2014
LR Natural Reserve	2014.01	LR-10	8.40111	-83.2869	08/05/2014	09:07:42	Crax	rubra	great curassow	1	07/05/2014	14/05/2014
LR Natural Reserve	2014.01	LR-10	8.40111	-83.2869	08/05/2014	09:09:23	Crax	rubra	great curassow	1	07/05/2014	14/05/2014
LR Natural Reserve	2014.01	LR-10	8.40111	-83.2869	08/05/2014	09:09:52	Crax	rubra	great curassow	1	07/05/2014	14/05/2014
LR Natural Reserve	2014.01	LR-10	8.40111	-83.2869	08/05/2014	09:10:01	Crax	rubra	great curassow	1	07/05/2014	14/05/2014
LR Natural Reserve	2014.01	LR-10	8.40111	-83.2869	08/05/2014	09:10:07	Crax	rubra	great curassow	1	07/05/2014	14/05/2014
LR Natural Reserve	2014.01	LR-10	8.40111	-83.2869	08/05/2014	09:12:01	Crax	rubra	great curassow	1	07/05/2014	14/05/2014
LR Natural Reserve	2014.01	LR-10	8.40111	-83.2869	08/05/2014	09:12:08	Crax	rubra	great curassow	1	07/05/2014	14/05/2014
LR Natural Reserve	2014.01	LR-10	8.40111	-83.2869	08/05/2014	09:13:05	Crax	rubra	great curassow	1	07/05/2014	14/05/2014
LR Natural Reserve	2014.01	LR-10	8.40111	-83.2869	08/05/2014	09:13:09	Crax	rubra	great curassow	1	07/05/2014	14/05/2014
LR Natural Reserve	2014.01	LR-10	8.40111	-83.2869	10/05/2014	14:45:11	Crax	rubra	great curassow	1	07/05/2014	14/05/2014
LR Natural Reserve	2014.01	LR-10	8.40111	-83.2869	10/05/2014	14:45:47	Crax	rubra	great curassow	1	07/05/2014	14/05/2014
LR Natural Reserve	2014.01	LR-10	8.40111	-83.2869	11/05/2014	11:10:07	Crax	rubra	great curassow	1	07/05/2014	14/05/2014
LR Natural Reserve	2014.01	LR-10	8.40111	-83.2869	11/05/2014	11:10:32	Crax	rubra	great curassow	1	07/05/2014	14/05/2014
LR Natural Reserve	2014.01	LR-10	8.40111	-83.2869	11/05/2014	11:10:46	Crax	rubra	great curassow	1	07/05/2014	14/05/2014
LR Natural Reserve	2014.01	LR-10	8.40111	-83.2869	11/05/2014	12:13:33	Dasyprocta	punctata	agouti	1	07/05/2014	14/05/2014
LR Natural Reserve	2014.01	LR-10	8.40111	-83.2869	11/05/2014	14:01:13	Canis	familiaris	domestic dog	1	07/05/2014	14/05/2014
LR Natural Reserve	2014.01	LR-10	8.40111	-83.2869	12/05/2014	07:06:10	Nasua	narica	white-nosed coati	10	07/05/2014	14/05/2014
LR Natural Reserve	2014.01	LR-10	8.40111	-83.2869	12/05/2014	16:02:04	Crax	rubra	great curassow	1	07/05/2014	14/05/2014
LR Natural Reserve	2014.01	LR-10	8.40111	-83.2869	12/05/2013	21:01:48	Procyon	cancrivorus	crab-eating raccoon	1	07/05/2014	14/05/2014
LR Natural Reserve	2014.01	LR-10	8.40111	-83.2869	13/05/2013	06:17:46	Crax	rubra	great curassow	1	07/05/2014	14/05/2014
LR Natural Reserve	2014.01	LR-10	8.40111	-83.2869	14/05/2014	05:56:14	Crax	rubra	great curassow	1	07/05/2014	14/05/2014
LR Natural Reserve	2014.01	LR-10	8.40111	-83.2869	14/05/2014	10:50:38	Crax	rubra	great curassow	1	07/05/2014	14/05/2014
LR Natural Reserve	2014.01	LR-11	8.40179	-83.28516	14/05/2014	17:21:46	Dasyprocta	punctata	agouti	1	14/05/2014	21/05/2014
LR Natural Reserve	2014.01	LR-11	8.40179	-83.28516	14/05/2014	19:23:08	Dasypus	novemcinctus	nine-banded armadillo	1	14/05/2014	21/05/2014
LR Natural Reserve	2014.01	LR-11	8.40179	-83.28516	14/05/2014	19:58:03	Cuniculus	paca	paca	1	14/05/2014	21/05/2014
LR Natural Reserve	2014.01	LR-11	8.40179	-83.28516	15/05/2014	05:38:59	Dasyprocta	punctata	agouti	1	14/05/2014	21/05/2014
LR Natural Reserve	2014.01	LR-11	8.40179	-83.28516	15/05/2014	05:44:44	Dasyprocta	punctata	agouti	1	14/05/2014	21/05/2014
LR Natural Reserve	2014.01	LR-11	8.40179	-83.28516	15/05/2014	09:10:39	Dasyprocta	punctata	agouti	1	14/05/2014	21/05/2014
LR Natural Reserve	2014.01	LR-11	8.40179	-83.28516	16/05/2014	05:46:15	Dasyprocta	punctata	agouti	1	14/05/2014	21/05/2014
LR Natural Reserve	2014.01	LR-11	8.40179	-83.28516	16/05/2014	06:49:34	Dasyprocta	punctata	agouti	1	14/05/2014	21/05/2014
LR Natural Reserve	2014.01	LR-11	8.40179	-83.28516	16/05/2014	07:52:11	Crax	rubra	great curassow	1	14/05/2014	21/05/2014
LR Natural Reserve	2014.01	LR-11	8.40179	-83.28516	16/05/2014	07:52:16	Crax	rubra	great curassow	2	14/05/2014	21/05/2014
LR Natural Reserve	2014.01	LR-11	8.40179	-83.28516	16/05/2014	07:52:51	Crax	rubra	great curassow	2	14/05/2014	21/05/2014
LR Natural Reserve	2014.01	LR-11	8.40179	-83.28516	16/05/2014	07:52:56	Crax	rubra	great curassow	2	14/05/2014	21/05/2014
LR Natural Reserve	2014.01	LR-11	8.40179	-83.28516	16/05/2014	08:05:04	Ateles	geoffroyi	spider monkey	1	14/05/2014	21/05/2014
LR Natural Reserve	2014.01	LR-11	8.40179	-83.28516	16/05/2014	08:05:09	Ateles	geoffroyi	spider monkey	2	14/05/2014	21/05/2014
LR Natural Reserve	2014.01	LR-11	8.40179	-83.28516	16/05/2014	10:54:30	Dasyprocta	punctata	agouti	1	14/05/2014	21/05/2014
LR Natural Reserve	2014.01	LR-11	8.40179	-83.28516	16/05/2014	14:34:12	Dasyprocta	punctata	agouti	1	14/05/2014	21/05/2014
LR Natural Reserve	2014.01	LR-11	8.40179	-83.28516	16/05/2014	20:27:15	Cuniculus	paca	paca	1	14/05/2014	21/05/2014
LR Natural Reserve	2014.01	LR-11	8.40179	-83.28516	16/05/2014	20:56:49	Cuniculus	paca	paca	1	14/05/2014	21/05/2014
LR Natural Reserve	2014.01	LR-11	8.40179	-83.28516	17/05/2014	06:22:09	Crax	rubra	great curassow	1	14/05/2014	21/05/2014
LR Natural Reserve	2014.01	LR-11	8.40179	-83.28516	17/05/2014	06:22:14	Crax	rubra	great curassow	1	14/05/2014	21/05/2014
LR Natural Reserve	2014.01	LR-11	8.40179	-83.28516	17/05/2014	06:51:01	Dasyprocta	punctata	agouti	1	14/05/2014	21/05/2014
LR Natural Reserve	2014.01	LR-11	8.40179	-83.28516	17/05/2014	08:15:47	Dasyprocta	punctata	agouti	1	14/05/2014	21/05/2014
LR Natural Reserve	2014.01	LR-11	8.40179	-83.28516	17/05/2014	09:57:14	Dasyprocta	punctata	agouti	1	14/05/2014	21/05/2014
LR Natural Reserve	2014.01	LR-11	8.40179	-83.28516	18/05/2014	05:12:57	Dasyprocta	punctata	agouti	1	14/05/2014	21/05/2014
LR Natural Reserve	2014.01	LR-11	8.40179	-83.28516	18/05/2014	05:43:01	Dasyprocta	punctata	agouti	1	14/05/2014	21/05/2014
LR Natural Reserve	2014.01	LR-11	8.40179	-83.28516	18/05/2014	09:30:49	Dasyprocta	punctata	agouti	1	14/05/2014	21/05/2014
LR Natural Reserve	2014.01	LR-11	8.40179	-83.28516	18/05/2014	09:31:36	Dasyprocta	punctata	agouti	1	14/05/2014	21/05/2014
LR Natural Reserve	2014.01	LR-11	8.40179	-83.28516	18/05/2014	09:31:40	Dasyprocta	punctata	agouti	1	14/05/2014	21/05/2014
LR Natural Reserve	2014.01	LR-11	8.40179	-83.28516	18/05/2014	10:11:27	Dasyprocta	punctata	agouti	1	14/05/2014	21/05/2014
LR Natural Reserve	2014.01	LR-11	8.40179	-83.28516	18/05/2014	10:11:31	Dasyprocta	punctata	agouti	1	14/05/2014	21/05/2014
LR Natural Reserve	2014.01	LR-11	8.40179	-83.28516	18/05/2014	19:53:37	Dasypus	novemcinctus	nine-banded armadillo	1	14/05/2014	21/05/2014
LR Natural Reserve	2014.01	LR-11	8.40179	-83.28516	18/05/2014	19:53:42	Dasypus	novemcinctus	nine-banded armadillo	1	14/05/2014	21/05/2014
LR Natural Reserve	2014.01	LR-11	8.40179	-83.28516	19/05/2014	01:35:39	Dasypus	novemcinctus	nine-banded armadillo	1	14/05/2014	21/05/2014
LR Natural Reserve	2014.01	LR-11	8.40179	-83.28516	19/05/2014	01:35:44	Dasypus	novemcinctus	nine-banded armadillo	1	14/05/2014	21/05/2014
LR Natural Reserve	2014.01	LR-11	8.40179	-83.28516	19/05/2014	05:35:39	Dasyprocta	punctata	agouti	1	14/05/2014	21/05/2014
LR Natural Reserve	2014.01	LR-11	8.40179	-83.28516	19/05/2014	05:59:17	Dasyprocta	punctata	agouti	1	14/05/2014	21/05/2014
LR Natural Reserve	2014.01	LR-11	8.40179	-83.28516	19/05/2014	05:59:23	Dasyprocta	punctata	agouti	1	14/05/2014	21/05/2014
LR Natural Reserve	2014.01	LR-11	8.40179	-83.28516	19/05/2014	11:23:06	Dasyprocta	punctata	agouti	1	14/05/2014	21/05/2014
LR Natural Reserve	2014.01	LR-11	8.40179	-83.28516	19/05/2014	11:23:11	Dasyprocta	punctata	agouti	1	14/05/2014	21/05/2014
LR Natural Reserve	2014.01	LR-11	8.40179	-83.28516	19/05/2014	14:05:22	Dasyprocta	punctata	agouti	1	14/05/2014	21/05/2014
LR Natural Reserve	2014.01	LR-11	8.40179	-83.28516	19/05/2014	18:34:32	Cuniculus	paca	paca	1	14/05/2014	21/05/2014
LR Natural Reserve	2014.01	LR-11	8.40179	-83.28516	21/05/2014	06:00:21	Dasyprocta	punctata	agouti	1	14/05/2014	21/05/2014
LR Natural Reserve	2014.01	LR-11	8.40179	-83.28516	21/05/2014	06:01:35	Dasyprocta	punctata	agouti	1	14/05/2014	21/05/2014
LR Natural Reserve	2014.01	LR-11	8.40179	-83.28516	21/05/2014	06:01:42	Dasyprocta	punctata	agouti	1	14/05/2014	21/05/2014
LR Natural Reserve	2014.01	LR-11	8.40179	-83.28516	21/05/2014	06:02:46	Dasyprocta	punctata	agouti	1	14/05/2014	21/05/2014
LR Natural Reserve	2014.01	LR-11	8.40179	-83.28516	21/05/2014	09:24:18	Dasyprocta	punctata	agouti	1	14/05/2014	21/05/2014
LR Natural Reserve	2014.01	LR-12	8.39401	-83.29679	21/05/2014	16:54:11	Tinamus	major	great tinamou	1	21/05/2014	28/05/2014
LR Natural Reserve	2014.01	LR-12	8.39401	-83.29679	22/05/2014	05:52:15	Dasyprocta	punctata	agouti	1	21/05/2014	28/05/2014
LR Natural Reserve	2014.01	LR-12	8.39401	-83.29679	22/05/2014	05:52:19	Dasyprocta	punctata	agouti	1	21/05/2014	28/05/2014
LR Natural Reserve	2014.01	LR-12	8.39401	-83.29679	22/05/2014	05:53:42	Dasyprocta	punctata	agouti	1	21/05/2014	28/05/2014
LR Natural Reserve	2014.01	LR-12	8.39401	-83.29679	22/05/2014	05:52:47	Dasyprocta	punctata	agouti	1	21/05/2014	28/05/2014
LR Natural Reserve	2014.01	LR-12	8.39401	-83.29679	22/05/2014	05:54:23	Dasyprocta	punctata	agouti	1	21/05/2014	28/05/2014
LR Natural Reserve	2014.01	LR-12	8.39401	-83.29679	22/05/2014	09:27:53	Cuniculus	paca	paca	1	21/05/2014	28/05/2014
LR Natural Reserve	2014.01	LR-12	8.39401	-83.29679	22/05/2014	09:27:58	Cuniculus	paca	paca	1	21/05/2014	28/05/2014
LR Natural Reserve	2014.01	LR-12	8.39401	-83.29679	22/05/2014	09:34:52	Dasyprocta	punctata	agouti	1	21/05/2014	28/05/2014
LR Natural Reserve	2014.01	LR-12	8.39401	-83.29679	22/05/2014	09:34:57	Dasyprocta	punctata	agouti	1	21/05/2014	28/05/2014
LR Natural Reserve	2014.01	LR-12	8.39401	-83.29679	22/05/2014	09:45:47	Dasyprocta	punctata	agouti	1	21/05/2014	28/05/2014
LR Natural Reserve	2014.01	LR-12	8.39401	-83.29679	22/05/2014	09:45:52	Dasyprocta	punctata	agouti	1	21/05/2014	28/05/2014
LR Natural Reserve	2014.01	LR-12	8.39401	-83.29679	23/05/2013	01:03:07	Cuniculus	paca	paca	1	21/05/2014	28/05/2014
LR Natural Reserve	2014.01	LR-12	8.39401	-83.29679	23/05/2013	06:28:07	Dasyprocta	punctata	agouti	1	21/05/2014	28/05/2014
LR Natural Reserve	2014.01	LR-12	8.39401	-83.29679	23/05/2013	06:28:12	Dasyprocta	punctata	agouti	1	21/05/2014	28/05/2014
LR Natural Reserve	2014.01	LR-12	8.39401	-83.29679	23/05/2013	14:00:05	Dasyprocta	punctata	agouti	1	21/05/2014	28/05/2014
LR Natural Reserve	2014.01	LR-12	8.39401	-83.29679	23/05/2013	14:00:10	Dasyprocta	punctata	agouti	2	21/05/2014	28/05/2014
LR Natural Reserve	2014.01	LR-12	8.39401	-83.29679	23/05/2013	14:00:58	Dasyprocta	punctata	agouti	1	21/05/2014	28/05/2014
LR Natural Reserve	2014.01	LR-12	8.39401	-83.29679	23/05/2013	14:01:02	Dasyprocta	punctata	agouti	1	21/05/2014	28/05/2014
LR Natural Reserve	2014.01	LR-12	8.39401	-83.29679	23/05/2013	14:01:55	Dasyprocta	punctata	agouti	1	21/05/2014	28/05/2014
LR Natural Reserve	2014.01	LR-12	8.39401	-83.29679	23/05/2013	14:02:00	Dasyprocta	punctata	agouti	1	21/05/2014	28/05/2014
LR Natural Reserve	2014.01	LR-12	8.39401	-83.29679	23/05/2013	15:43:24	Tinamus	major	great tinamou	1	21/05/2014	28/05/2014
LR Natural Reserve	2014.01	LR-12	8.39401	-83.29679	24/05/2014	05:36:15	Dasyprocta	punctata	agouti	1	21/05/2014	28/05/2014
LR Natural Reserve	2014.01	LR-12	8.39401	-83.29679	24/05/2014	08:50:52	Nasua	narica	white-nosed coati	1	21/05/2014	28/05/2014
LR Natural Reserve	2014.01	LR-12	8.39401	-83.29679	25/05/2014	14:52:05	Canis	familiaris	domestic dog	1	21/05/2014	28/05/2014
LR Natural Reserve	2014.01	LR-12	8.39401	-83.29679	25/05/2014	14:52:09	Canis	familiaris	domestic dog	2	21/05/2014	28/05/2014
LR Natural Reserve	2014.01	LR-12	8.39401	-83.29679	27/05/2014	07:38:28	Dasyprocta	punctata	agouti	1	21/05/2014	28/05/2014
LR Natural Reserve	2014.01	LR-12	8.39401	-83.29679	27/05/2014	07:38:33	Dasyprocta	punctata	agouti	1	21/05/2014	28/05/2014
LR Natural Reserve	2014.01	LR-12	8.39401	-83.29679	27/05/2014	14:14:31	Tinamus	major	great tinamou	1	21/05/2014	28/05/2014
LR Natural Reserve	2014.01	LR-12	8.39401	-83.29679	27/05/2014	14:41:36	Tinamus	major	great tinamou	1	21/05/2014	28/05/2014
LR Natural Reserve	2014.01	LR-12	8.39401	-83.29679	27/05/2014	14:15:17	Tinamus	major	great tinamou	1	21/05/2014	28/05/2014
LR Natural Reserve	2014.01	LR-12	8.39401	-83.29679	27/05/2014	14:15:23	Tinamus	major	great tinamou	1	21/05/2014	28/05/2014
LR Natural Reserve	2014.01	LR-12	8.39401	-83.29679	28/05/2014	05:37:01	Dasyprocta	punctata	agouti	1	21/05/2014	28/05/2014
LR Natural Reserve	2014.01	LR-12	8.39401	-83.29679	28/05/2014	05:37:06	Dasyprocta	punctata	agouti	1	21/05/2014	28/05/2014
LR Natural Reserve	2014.01	LR-12	8.39401	-83.29679	28/05/2014	05:39:58	Dasyprocta	punctata	agouti	1	21/05/2014	28/05/2014
LR Natural Reserve	2014.01	LR-12	8.39401	-83.29679	28/05/2014	05:40:04	Dasyprocta	punctata	agouti	1	21/05/2014	28/05/2014
LR Natural Reserve	2014.01	LR-12	8.39401	-83.29679	28/05/2014	05:52:21	Dasyprocta	punctata	agouti	1	21/05/2014	28/05/2014
LR Natural Reserve	2014.01	LR-12	8.39401	-83.29679	28/05/2014	05:52:26	Dasyprocta	punctata	agouti	1	21/05/2014	28/05/2014
LR Natural Reserve	2014.01	LR-12	8.39401	-83.29679	28/05/2014	05:53:25	Dasyprocta	punctata	agouti	1	21/05/2014	28/05/2014
LR Natural Reserve	2014.01	LR-12	8.39401	-83.29679	28/05/2014	05:53:30	Dasyprocta	punctata	agouti	1	21/05/2014	28/05/2014
LR Natural Reserve	2014.01	LR-12	8.39401	-83.29679	28/05/2014	05:52:32	Dasyprocta	punctata	agouti	1	21/05/2014	28/05/2014
LR Natural Reserve	2014.01	LR-13	8.40527	-83.2978	29/05/2014	05:30:54	Dasyprocta	punctata	agouti	1	28/05/2014	04/06/2014
LR Natural Reserve	2014.01	LR-13	8.40527	-83.2978	29/05/2014	05:30:59	Dasyprocta	punctata	agouti	1	28/05/2014	04/06/2014
LR Natural Reserve	2014.01	LR-13	8.40527	-83.2978	29/05/2014	05:31:34	Dasyprocta	punctata	agouti	1	28/05/2014	04/06/2014
LR Natural Reserve	2014.01	LR-13	8.40527	-83.2978	29/05/2014	05:31:39	Dasyprocta	punctata	agouti	1	28/05/2014	04/06/2014
LR Natural Reserve	2014.01	LR-13	8.40527	-83.2978	29/05/2014	12:07:31	Sciurus	granatensis	red-tailed squirrel	1	28/05/2014	04/06/2014
LR Natural Reserve	2014.01	LR-13	8.40527	-83.2978	29/05/2014	12:07:36	Sciurus	granatensis	red-tailed squirrel	1	28/05/2014	04/06/2014
LR Natural Reserve	2014.01	LR-13	8.40527	-83.2978	30/05/2014	01:07:29	Cuniculus	paca	paca	1	28/05/2014	04/06/2014
LR Natural Reserve	2014.01	LR-13	8.40527	-83.2978	31/05/2014	12:42:53	Sciurus	granatensis	red-tailed squirrel	1	28/05/2014	04/06/2014
LR Natural Reserve	2014.01	LR-13	8.40527	-83.2978	31/05/2014	12:42:59	Sciurus	granatensis	red-tailed squirrel	1	28/05/2014	04/06/2014
LR Natural Reserve	2014.01	LR-13	8.40527	-83.2978	01/06/2014	01:10:05	Cuniculus	paca	paca	1	28/05/2014	04/06/2014
LR Natural Reserve	2014.01	LR-13	8.40527	-83.2978	03/06/2014	10:19:51	Sciurus	granatensis	red-tailed squirrel	1	28/05/2014	04/06/2014
LR Natural Reserve	2014.01	LR-13	8.40527	-83.2978	03/06/2014	22:11:58	Procyon	cancrivorus	crab-eating raccoon	1	28/05/2014	04/06/2014
LR Natural Reserve	2014.01	LR-13	8.40527	-83.2978	04/06/2014	01:48:04	Cabassous	centralis	northern naked-tail armadillo	1	28/05/2014	04/06/2014
LR Natural Reserve	2014.01	LR-13	8.40527	-83.2978	04/06/2014	19:20:54	Panthera	onca	jaguar	1	28/05/2014	04/06/2014
LR Natural Reserve	2014.01	LR-13	8.40527	-83.2978	05/06/2014	01:00:16	Cuniculus	paca	paca	1	28/05/2014	04/06/2014
LR Natural Reserve	2014.01	LR-13	8.40527	-83.2978	05/06/2014	05:57:36	Dasyprocta	punctata	agouti	1	28/05/2014	04/06/2014
LR Natural Reserve	2014.01	LR-13	8.40527	-83.2978	05/06/2014	05:57:41	Dasyprocta	punctata	agouti	1	28/05/2014	04/06/2014
LR Natural Reserve	2014.01	LR-13	8.40527	-83.2978	05/06/2014	06:26:25	Dasyprocta	punctata	agouti	1	28/05/2014	04/06/2014
LR Natural Reserve	2014.01	LR-13	8.40527	-83.2978	05/06/2014	06:26:29	Dasyprocta	punctata	agouti	1	28/05/2014	04/06/2014
LR Natural Reserve	2014.01	LR-13	8.40527	-83.2978	05/06/2014	15:20:52	Tayassu	pecari	white-lipped peccary	3	28/05/2014	04/06/2014
LR Natural Reserve	2014.01	LR-13	8.40527	-83.2978	06/06/2014	01:18:07	Tamandua	mexicana	northern tamandua	1	28/05/2014	04/06/2014
LR Natural Reserve	2014.01	LR-13	8.40527	-83.2978	06/06/2014	01:18:12	Tamandua	mexicana	northern tamandua	1	28/05/2014	04/06/2014
LR Natural Reserve	2014.01	LR-13	8.40527	-83.2978	06/06/2014	03:02:33	Cuniculus	paca	paca	1	28/05/2014	04/06/2014
LR Natural Reserve	2014.01	LR-13	8.40527	-83.2978	06/06/2014	07:13:57	Sciurus	granatensis	red-tailed squirrel	1	28/05/2014	04/06/2014
LR Natural Reserve	2014.01	LR-13	8.40527	-83.2978	08/06/2014	03:33:30	Cuniculus	paca	paca	1	28/05/2014	04/06/2014
LR Natural Reserve	2014.01	LR-14	8.40521	-83.2981	08/06/2014	14:22:56	Leptotila	cassinii	grey-chested dove	1	08/06/2014	11/06/2014
LR Natural Reserve	2014.01	LR-14	8.40521	-83.2981	08/06/2014	14:23:01	Leptotila	cassinii	grey-chested dove	1	08/06/2014	11/06/2014
LR Natural Reserve	2014.01	LR-14	8.40521	-83.2981	09/06/2014	09:11:05	Dasyprocta	punctata	agouti	1	08/06/2014	11/06/2014
LR Natural Reserve	2014.01	LR-14	8.40521	-83.2981	09/06/2014	09:15:56	Pecari	tajacu	collared peccary	1	08/06/2014	11/06/2014
LR Natural Reserve	2014.01	LR-14	8.40521	-83.2981	09/06/2014	09:16:00	Pecari	tajacu	collared peccary	10	08/06/2014	11/06/2014
LR Natural Reserve	2014.01	LR-14	8.40521	-83.2981	09/06/2014	09:16:35	Pecari	tajacu	collared peccary	4	08/06/2014	11/06/2014
LR Natural Reserve	2014.01	LR-14	8.40521	-83.2981	09/06/2014	09:16:40	Pecari	tajacu	collared peccary	9	08/06/2014	11/06/2014
LR Natural Reserve	2014.01	LR-14	8.40521	-83.2981	09/06/2014	09:17:24	Pecari	tajacu	collared peccary	1	08/06/2014	11/06/2014
LR Natural Reserve	2014.01	LR-14	8.40521	-83.2981	09/06/2014	09:17:28	Pecari	tajacu	collared peccary	1	08/06/2014	11/06/2014
LR Natural Reserve	2014.01	LR-14	8.40521	-83.2981	09/06/2014	09:18:41	Pecari	tajacu	collared peccary	1	08/06/2014	11/06/2014
LR Natural Reserve	2014.01	LR-14	8.40521	-83.2981	09/06/2014	13:28:58	Dasyprocta	punctata	agouti	1	08/06/2014	11/06/2014
LR Natural Reserve	2014.01	LR-14	8.40521	-83.2981	10/06/2014	05:49:51	Sciurus	variegatoides	variegated squirrel	1	08/06/2014	11/06/2014
LR Natural Reserve	2014.01	LR-14	8.40521	-83.2981	10/06/2014	05:49:48	Sciurus	variegatoides	variegated squirrel	1	08/06/2014	11/06/2014
LR Natural Reserve	2014.01	LR-14	8.40521	-83.2981	10/06/2014	05:50:31	Sciurus	variegatoides	variegated squirrel	1	08/06/2014	11/06/2014
LR Natural Reserve	2014.01	LR-14	8.40521	-83.2981	10/06/2014	05:50:35	Sciurus	variegatoides	variegated squirrel	1	08/06/2014	11/06/2014
LR Natural Reserve	2014.01	LR-14	8.40521	-83.2981	11/06/2014	04:28:32	Cuniculus	paca	paca	1	08/06/2014	11/06/2014
LR Natural Reserve	2014.01	LR-15	8.39159	-83.29638	11/06/2014	21:06:02	Procyon	lotor	northern raccoon	1	11/06/2014	18/06/2014
LR Natural Reserve	2014.01	LR-15	8.39159	-83.29638	11/06/2014	22:35:08	Dasypus	novemcinctus	nine-banded armadillo	1	11/06/2014	18/06/2014
LR Natural Reserve	2014.01	LR-15	8.39159	-83.29638	13/06/2014	03:52:26	Cuniculus	paca	paca	1	11/06/2014	18/06/2014
LR Natural Reserve	2014.01	LR-15	8.39159	-83.29638	13/06/2014	07:00:41	Dasyprocta	punctata	agouti	1	11/06/2014	18/06/2014
LR Natural Reserve	2014.01	LR-15	8.39159	-83.29638	13/06/2014	11:02:21	Dasyprocta	punctata	agouti	1	11/06/2014	18/06/2014
LR Natural Reserve	2014.01	LR-15	8.39159	-83.29638	13/06/2014	11:02:39	Dasyprocta	punctata	agouti	1	11/06/2014	18/06/2014
LR Natural Reserve	2014.01	LR-15	8.39159	-83.29638	13/06/2014	15:22:40	Dasyprocta	punctata	agouti	1	11/06/2014	18/06/2014
LR Natural Reserve	2014.01	LR-15	8.39159	-83.29638	13/06/2014	15:49:21	Nasua	narica	white-nosed coati	1	11/06/2014	18/06/2014
LR Natural Reserve	2014.01	LR-15	8.39159	-83.29638	13/06/2014	15:49:53	Nasua	narica	white-nosed coati	9	11/06/2014	18/06/2014
LR Natural Reserve	2014.01	LR-15	8.39159	-83.29638	13/06/2014	15:49:54	Nasua	narica	white-nosed coati	4	11/06/2014	18/06/2014
LR Natural Reserve	2014.01	LR-15	8.39159	-83.29638	13/06/2014	15:50:01	Nasua	narica	white-nosed coati	5	11/06/2014	18/06/2014
LR Natural Reserve	2014.01	LR-15	8.39159	-83.29638	13/06/2014	15:50:35	Nasua	narica	white-nosed coati	1	11/06/2014	18/06/2014
LR Natural Reserve	2014.01	LR-15	8.39159	-83.29638	13/06/2014	15:51:01	Nasua	narica	white-nosed coati	1	11/06/2014	18/06/2014
LR Natural Reserve	2014.01	LR-15	8.39159	-83.29638	13/06/2014	15:54:23	Nasua	narica	white-nosed coati	1	11/06/2014	18/06/2014
LR Natural Reserve	2014.01	LR-15	8.39159	-83.29638	13/06/2014	16:53:38	Dasyprocta	punctata	agouti	1	11/06/2014	18/06/2014
LR Natural Reserve	2014.01	LR-15	8.39159	-83.29638	13/06/2014	16:53:53	Dasyprocta	punctata	agouti	1	11/06/2014	18/06/2014
LR Natural Reserve	2014.01	LR-15	8.39159	-83.29638	13/06/2014	16:55:18	Dasyprocta	punctata	agouti	1	11/06/2014	18/06/2014
LR Natural Reserve	2014.01	LR-15	8.39159	-83.29638	13/06/2014	16:55:51	Dasyprocta	punctata	agouti	1	11/06/2014	18/06/2014
LR Natural Reserve	2014.01	LR-15	8.39159	-83.29638	14/06/2014	04:39:16	Dasyprocta	punctata	agouti	1	11/06/2014	18/06/2014
LR Natural Reserve	2014.01	LR-15	8.39159	-83.29638	14/06/2014	04:39:22	Dasyprocta	punctata	agouti	1	11/06/2014	18/06/2014
LR Natural Reserve	2014.01	LR-15	8.39159	-83.29638	14/06/2014	08:40:08	Dasyprocta	punctata	agouti	1	11/06/2014	18/06/2014
LR Natural Reserve	2014.01	LR-15	8.39159	-83.29638	14/06/2014	08:40:17	Dasyprocta	punctata	agouti	1	11/06/2014	18/06/2014
LR Natural Reserve	2014.01	LR-15	8.39159	-83.29638	14/06/2014	11:59:31	Dasyprocta	punctata	agouti	1	11/06/2014	18/06/2014
LR Natural Reserve	2014.01	LR-15	8.39159	-83.29638	14/06/2014	13:22:27	Tinamus	major	great tinamou	1	11/06/2014	18/06/2014
LR Natural Reserve	2014.01	LR-15	8.39159	-83.29638	14/06/2014	13:22:35	Tinamus	major	great tinamou	1	11/06/2014	18/06/2014
LR Natural Reserve	2014.01	LR-15	8.39159	-83.29638	14/06/2014	19:02:39	Cuniculus	paca	paca	1	11/06/2014	18/06/2014
LR Natural Reserve	2014.01	LR-15	8.39159	-83.29638	14/06/2014	19:02:45	Cuniculus	paca	paca	1	11/06/2014	18/06/2014
LR Natural Reserve	2014.01	LR-15	8.39159	-83.29638	14/06/2014	19:16:41	Procyon	lotor	northern raccoon	1	11/06/2014	18/06/2014
LR Natural Reserve	2014.01	LR-15	8.39159	-83.29638	14/06/2014	19:16:48	Procyon	lotor	northern raccoon	1	11/06/2014	18/06/2014
LR Natural Reserve	2014.01	LR-15	8.39159	-83.29638	14/06/2014	19:24:04	Cuniculus	paca	paca	1	11/06/2014	18/06/2014
LR Natural Reserve	2014.01	LR-15	8.39159	-83.29638	14/06/2014	19:24:16	Cuniculus	paca	paca	1	11/06/2014	18/06/2014
LR Natural Reserve	2014.01	LR-15	8.39159	-83.29638	15/06/2014	11:32:12	Dasyprocta	punctata	agouti	1	11/06/2014	18/06/2014
LR Natural Reserve	2014.01	LR-15	8.39159	-83.29638	15/06/2014	11:32:22	Dasyprocta	punctata	agouti	1	11/06/2014	18/06/2014
LR Natural Reserve	2014.01	LR-15	8.39159	-83.29638	15/06/2014	11:32:55	Dasyprocta	punctata	agouti	1	11/06/2014	18/06/2014
LR Natural Reserve	2014.01	LR-15	8.39159	-83.29638	15/06/2014	11:33:00	Dasyprocta	punctata	agouti	1	11/06/2014	18/06/2014
LR Natural Reserve	2014.01	LR-15	8.39159	-83.29638	15/06/2014	12:28:30	Dasyprocta	punctata	agouti	1	11/06/2014	18/06/2014
LR Natural Reserve	2014.01	LR-15	8.39159	-83.29638	15/06/2014	12:29:00	Dasyprocta	punctata	agouti	1	11/06/2014	18/06/2014
LR Natural Reserve	2014.01	LR-15	8.39159	-83.29638	15/06/2014	12:43:28	Dasyprocta	punctata	agouti	1	11/06/2014	18/06/2014
LR Natural Reserve	2014.01	LR-15	8.39159	-83.29638	15/06/2014	12:43:37	Dasyprocta	punctata	agouti	1	11/06/2014	18/06/2014
LR Natural Reserve	2014.01	LR-15	8.39159	-83.29638	15/06/2014	17:22:45	Dasyprocta	punctata	agouti	1	11/06/2014	18/06/2014
LR Natural Reserve	2014.01	LR-15	8.39159	-83.29638	15/06/2014	17:22:58	Dasyprocta	punctata	agouti	1	11/06/2014	18/06/2014
LR Natural Reserve	2014.01	LR-15	8.39159	-83.29638	15/06/2014	17:40:13	Dasyprocta	punctata	agouti	1	11/06/2014	18/06/2014
LR Natural Reserve	2014.01	LR-15	8.39159	-83.29638	15/06/2014	17:40:27	Dasyprocta	punctata	agouti	1	11/06/2014	18/06/2014
LR Natural Reserve	2014.01	LR-15	8.39159	-83.29638	16/06/2014	05:29:50	Dasyprocta	punctata	agouti	1	11/06/2014	18/06/2014
LR Natural Reserve	2014.01	LR-15	8.39159	-83.29638	16/06/2014	05:30:02	Dasyprocta	punctata	agouti	1	11/06/2014	18/06/2014
LR Natural Reserve	2014.01	LR-15	8.39159	-83.29638	16/06/2014	05:31:25	Dasyprocta	punctata	agouti	1	11/06/2014	18/06/2014
LR Natural Reserve	2014.01	LR-15	8.39159	-83.29638	16/06/2014	08:22:54	Dasyprocta	punctata	agouti	1	11/06/2014	18/06/2014
LR Natural Reserve	2014.01	LR-15	8.39159	-83.29638	16/06/2014	08:23:21	Dasyprocta	punctata	agouti	1	11/06/2014	18/06/2014
LR Natural Reserve	2014.01	LR-15	8.39159	-83.29638	16/06/2014	08:50:35	Dasyprocta	punctata	agouti	1	11/06/2014	18/06/2014
LR Natural Reserve	2014.01	LR-15	8.39159	-83.29638	16/06/2014	08:51:05	Dasyprocta	punctata	agouti	1	11/06/2014	18/06/2014
LR Natural Reserve	2014.01	LR-15	8.39159	-83.29638	16/06/2014	08:57:18	Dasyprocta	punctata	agouti	1	11/06/2014	18/06/2014
LR Natural Reserve	2014.01	LR-15	8.39159	-83.29638	16/06/2014	18:06:53	Dasyprocta	punctata	agouti	1	11/06/2014	18/06/2014
LR Natural Reserve	2014.01	LR-15	8.39159	-83.29638	17/06/2014	11:12:46	Dasyprocta	punctata	agouti	1	11/06/2014	18/06/2014
LR Natural Reserve	2014.01	LR-15	8.39159	-83.29638	17/06/2014	11:13:05	Dasyprocta	punctata	agouti	1	11/06/2014	18/06/2014
LR Natural Reserve	2014.01	LR-15	8.39159	-83.29638	17/06/2014	12:46:57	Dasyprocta	punctata	agouti	1	11/06/2014	18/06/2014
LR Natural Reserve	2014.01	LR-15	8.39159	-83.29638	17/06/2014	12:47:22	Dasyprocta	punctata	agouti	1	11/06/2014	18/06/2014
LR Natural Reserve	2014.01	LR-15	8.39159	-83.29638	17/06/2014	13:52:12	Puma	concolor	puma	1	11/06/2014	18/06/2014
LR Natural Reserve	2014.01	LR-15	8.39159	-83.29638	17/06/2014	22:06:31	Cuniculus	paca	paca	1	11/06/2014	18/06/2014
LR Natural Reserve	2014.01	LR-15	8.39159	-83.29638	17/06/2014	23:10:26	Cuniculus	paca	paca	1	11/06/2014	18/06/2014
LR Natural Reserve	2014.01	LR-15	8.39159	-83.29638	17/06/2014	23:11:01	Cuniculus	paca	paca	1	11/06/2014	18/06/2014
LR Natural Reserve	2014.01	LR-15	8.39159	-83.29638	18/06/2014	04:14:32	Puma	concolor	puma	1	11/06/2014	18/06/2014
LR Natural Reserve	2014.01	LR-16	8.40129	-83.28796	18/06/2014	14:31:49	Nasua	narica	white-nosed coati	1	18/06/2014	25/06/2014
LR Natural Reserve	2014.01	LR-16	8.40129	-83.28796	18/06/2014	18:41:55	Didelphis	marsupialis	common opossum	1	18/06/2014	25/06/2014
LR Natural Reserve	2014.01	LR-16	8.40129	-83.28796	18/06/2014	18:42:07	Didelphis	marsupialis	common opossum	1	18/06/2014	25/06/2014
LR Natural Reserve	2014.01	LR-16	8.40129	-83.28796	18/06/2014	21:04:38	Cuniculus	paca	paca	1	18/06/2014	25/06/2014
LR Natural Reserve	2014.01	LR-16	8.40129	-83.28796	20/06/2014	16:29:58	Dasyprocta	punctata	agouti	1	18/06/2014	25/06/2014
LR Natural Reserve	2014.01	LR-16	8.40129	-83.28796	20/06/2014	16:30:09	Dasyprocta	punctata	agouti	1	18/06/2014	25/06/2014
LR Natural Reserve	2014.01	LR-16	8.40129	-83.28796	21/06/2014	00:39:21	Cuniculus	paca	paca	1	18/06/2014	25/06/2014
LR Natural Reserve	2014.01	LR-16	8.40129	-83.28796	21/06/2014	09:37:55	Dasyprocta	punctata	agouti	1	18/06/2014	25/06/2014
LR Natural Reserve	2014.01	LR-16	8.40129	-83.28796	21/06/2014	18:50:26	Cuniculus	paca	paca	2	18/06/2014	25/06/2014
LR Natural Reserve	2014.01	LR-16	8.40129	-83.28796	21/06/2014	23:30:18	Cuniculus	paca	paca	1	18/06/2014	25/06/2014
LR Natural Reserve	2014.01	LR-16	8.40129	-83.28796	22/06/2014	17:34:22	Cuniculus	paca	paca	1	18/06/2014	25/06/2014
LR Natural Reserve	2014.01	LR-16	8.40129	-83.28796	23/06/2014	04:45:58	Dasyprocta	punctata	agouti	1	18/06/2014	25/06/2014
LR Natural Reserve	2014.01	LR-16	8.40129	-83.28796	23/06/2014	05:31:33	Dasyprocta	punctata	agouti	1	18/06/2014	25/06/2014
LR Natural Reserve	2014.01	LR-16	8.40129	-83.28796	23/06/2014	05:32:21	Dasyprocta	punctata	agouti	1	18/06/2014	25/06/2014
LR Natural Reserve	2014.01	LR-16	8.40129	-83.28796	23/06/2014	21:22:22	Cuniculus	paca	paca	1	18/06/2014	25/06/2014
LR Natural Reserve	2014.01	LR-16	8.40129	-83.28796	24/06/2014	10:45:20	Nasua	narica	white-nosed coati	1	18/06/2014	25/06/2014
LR Natural Reserve	2014.01	LR-16	8.40129	-83.28796	24/06/2014	10:45:25	Nasua	narica	white-nosed coati	2	18/06/2014	25/06/2014
LR Natural Reserve	2014.01	LR-16	8.40129	-83.28796	24/06/2014	10:46:27	Nasua	narica	white-nosed coati	2	18/06/2014	25/06/2014
LR Natural Reserve	2014.01	LR-16	8.40129	-83.28796	24/06/2014	10:46:32	Nasua	narica	white-nosed coati	6	18/06/2014	25/06/2014
LR Natural Reserve	2014.01	LR-16	8.40129	-83.28796	24/06/2014	10:47:06	Nasua	narica	white-nosed coati	3	18/06/2014	25/06/2014
LR Natural Reserve	2014.01	LR-16	8.40129	-83.28796	24/06/2014	10:47:11	Nasua	narica	white-nosed coati	8	18/06/2014	25/06/2014
LR Natural Reserve	2014.01	LR-16	8.40129	-83.28796	24/06/2014	10:48:03	Nasua	narica	white-nosed coati	8	18/06/2014	25/06/2014
LR Natural Reserve	2014.01	LR-16	8.40129	-83.28796	24/06/2014	10:48:55	Nasua	narica	white-nosed coati	9	18/06/2014	25/06/2014
LR Natural Reserve	2014.01	LR-16	8.40129	-83.28796	24/06/2014	10:49:36	Nasua	narica	white-nosed coati	2	18/06/2014	25/06/2014
LR Natural Reserve	2014.01	LR-16	8.40129	-83.28796	24/06/2014	10:49:41	Nasua	narica	white-nosed coati	5	18/06/2014	25/06/2014
LR Natural Reserve	2014.01	LR-16	8.40129	-83.28796	24/06/2014	10:50:22	Nasua	narica	white-nosed coati	4	18/06/2014	25/06/2014
LR Natural Reserve	2014.01	LR-16	8.40129	-83.28796	24/06/2014	10:51:46	Nasua	narica	white-nosed coati	1	18/06/2014	25/06/2014
LR Natural Reserve	2014.01	LR-16	8.40129	-83.28796	24/06/2014	10:52:17	Nasua	narica	white-nosed coati	2	18/06/2014	25/06/2014
LR Natural Reserve	2014.01	LR-16	8.40129	-83.28796	24/06/2014	10:53:37	Nasua	narica	white-nosed coati	3	18/06/2014	25/06/2014
LR Natural Reserve	2014.01	LR-16	8.40129	-83.28796	24/06/2014	10:54:27	Nasua	narica	white-nosed coati	3	18/06/2014	25/06/2014
LR Natural Reserve	2014.01	LR-16	8.40129	-83.28796	24/06/2014	10:55:11	Nasua	narica	white-nosed coati	2	18/06/2014	25/06/2014
LR Natural Reserve	2014.01	LR-16	8.40129	-83.28796	24/06/2014	10:55:17	Nasua	narica	white-nosed coati	2	18/06/2014	25/06/2014
LR Natural Reserve	2014.01	LR-17	8.40027	-83.29239	23/04/2014	15:48:42	Dasyprocta	punctata	agouti	1	22/04/2014	29/04/2014
LR Natural Reserve	2014.01	LR-17	8.40027	-83.29239	24/04/2014	14:35:38	Nasua	narica	white-nosed coati	1	22/04/2014	29/04/2014
LR Natural Reserve	2014.01	LR-17	8.40027	-83.29239	28/04/2014	15:44:26	Puma	concolor	puma	1	22/04/2014	29/04/2014
LR Natural Reserve	2014.01	LR-17	8.40027	-83.29239	28/04/2014	15:44:42	Puma	concolor	puma	1	22/04/2014	29/04/2014
LR Natural Reserve	2014.01	LR-17	8.40027	-83.29239	29/04/2014	10:19:05	Crax	rubra	great curassow	1	22/04/2014	29/04/2014
LR Natural Reserve	2014.01	LR-17	8.40027	-83.29239	29/04/2014	10:20:55	Crax	rubra	great curassow	1	22/04/2014	29/04/2014
LR Natural Reserve	2014.01	LR-17	8.40027	-83.29239	29/04/2014	10:21:09	Crax	rubra	great curassow	1	22/04/2014	29/04/2014
LR Natural Reserve	2014.01	LR-17	8.40027	-83.29239	29/04/2014	10:23:02	Crax	rubra	great curassow	1	22/04/2014	29/04/2014
LR Natural Reserve	2014.01	LR-17	8.40027	-83.29239	29/04/2014	10:23:16	Crax	rubra	great curassow	1	22/04/2014	29/04/2014
LR Natural Reserve	2014.01	LR-17	8.40027	-83.29239	29/04/2014	10:23:27	Crax	rubra	great curassow	1	22/04/2014	29/04/2014
LR Natural Reserve	2014.01	LR-17	8.40027	-83.29239	29/04/2014	10:23:39	Crax	rubra	great curassow	1	22/04/2014	29/04/2014
LR Natural Reserve	2014.01	LR-17	8.40027	-83.29239	29/04/2014	10:23:49	Crax	rubra	great curassow	1	22/04/2014	29/04/2014
LR Natural Reserve	2014.01	LR-17	8.40027	-83.29239	29/04/2014	10:24:02	Crax	rubra	great curassow	1	22/04/2014	29/04/2014
LR Natural Reserve	2014.01	LR-17	8.40027	-83.29239	29/04/2014	10:24:49	Crax	rubra	great curassow	1	22/04/2014	29/04/2014
LR Natural Reserve	2014.01	LR-17	8.40027	-83.29239	29/04/2014	10:30:07	Crax	rubra	great curassow	1	22/04/2014	29/04/2014
LR Natural Reserve	2014.01	LR-17	8.40027	-83.29239	29/04/2014	13:27:52	Eira	barbara	tayra	1	22/04/2014	29/04/2014
LR Natural Reserve	2014.01	LR-18	8.39665	-83.29624	03/05/2014	20:39:10	Dasypus	novemcinctus	nine-banded armadillo	1	29/04/2014	07/05/2014
LR Natural Reserve	2014.01	LR-18	8.39665	-83.29624	04/05/2014	17:32:53	Dasyprocta	punctata	agouti	1	29/04/2014	07/05/2014
LR Natural Reserve	2014.01	LR-18	8.39665	-83.29624	05/05/2014	22:33:23	Dasypus	novemcinctus	nine-banded armadillo	1	29/04/2014	07/05/2014
LR Natural Reserve	2014.01	LR-18	8.39665	-83.29624	07/05/2014	02:04:50	Dasypus	novemcinctus	nine-banded armadillo	1	29/04/2014	07/05/2014
LR Natural Reserve	2014.01	LR-19	8.39387	-83.2992	09/05/2014	05:37:56	Crax	rubra	great curassow	2	07/05/2014	14/05/2014
LR Natural Reserve	2014.01	LR-19	8.39387	-83.2992	12/05/2014	21:12:18	Dasyprocta	punctata	agouti	1	07/05/2014	14/05/2014
LR Natural Reserve	2014.01	LR-19	8.39387	-83.2992	13/05/2014	06:31:36	Crax	rubra	great curassow	1	07/05/2014	14/05/2014
LR Natural Reserve	2014.01	LR-20	8.40315	-83.28954	17/05/2014	03:27:17	Leopardus	pardalis	ocelot	1	14/05/2014	21/05/2014
LR Natural Reserve	2014.01	LR-20	8.40315	-83.28954	18/05/2014	05:43:55	Nasua	narica	white-nosed coati	1	14/05/2014	21/05/2014
LR Natural Reserve	2014.01	LR-20	8.40315	-83.28954	18/05/2014	19:34:35	Leopardus	pardalis	ocelot	1	14/05/2014	21/05/2014
LR Natural Reserve	2014.01	LR-21	8.40278	-83.28571	21/05/2014	22:09:46	Procyon	cancrivorus	crab-eating raccoon	1	21/05/2014	28/05/2014
LR Natural Reserve	2014.01	LR-21	8.40278	-83.28571	23/05/2014	05:19:25	Dasyprocta	punctata	agouti	1	21/05/2014	28/05/2014
LR Natural Reserve	2014.01	LR-21	8.40278	-83.28571	24/05/2014	15:39:39	Crax	rubra	great curassow	2	21/05/2014	28/05/2014
LR Natural Reserve	2014.01	LR-22	8.40498	-83.29825	28/05/2014	15:50:57	Sciurus	variegatoides	variegated squirrel	1	28/05/2014	11/06/2014
LR Natural Reserve	2014.01	LR-22	8.40498	-83.29825	10/06/2014	13:52:24	Crax	rubra	great curassow	1	28/05/2014	11/06/2014
LR Natural Reserve	2014.01	LR-23	8.39802	-83.30533	12/06/2014	11:10:30	Dasyprocta	punctata	agouti	1	11/06/2014	18/06/2014
LR Natural Reserve	2014.01	LR-23	8.39802	-83.30533	12/06/2014	11:24:23	Dasyprocta	punctata	agouti	1	11/06/2014	18/06/2014
LR Natural Reserve	2014.01	LR-23	8.39802	-83.30533	13/06/2014	20:40:39	Cuniculus	paca	paca	1	11/06/2014	18/06/2014
LR Natural Reserve	2014.01	LR-23	8.39802	-83.30533	14/06/2014	21:57:22	Cuniculus	paca	paca	1	11/06/2014	18/06/2014
LR Natural Reserve	2014.01	LR-23	8.39802	-83.30533	15/06/2014	21:27:06	Cuniculus	paca	paca	1	11/06/2014	18/06/2014
LR Natural Reserve	2014.01	LR-23	8.39802	-83.30533	16/06/2014	13:56:18	Dasyprocta	punctata	agouti	1	11/06/2014	18/06/2014
LR Natural Reserve	2014.01	LR-23	8.39802	-83.30533	17/06/2014	05:32:36	Nasua	narica	white-nosed coati	1	11/06/2014	18/06/2014
LR Natural Reserve	2014.01	LR-23	8.39802	-83.30533	17/06/2014	05:33:07	Nasua	narica	white-nosed coati	1	11/06/2014	18/06/2014
LR Natural Reserve	2014.01	LR-23	8.39802	-83.30533	17/06/2014	23:56:37	Cuniculus	paca	paca	1	11/06/2014	18/06/2014
LR Natural Reserve	2014.01	LR-24	8.40146	-83.28544	19/06/2014	05:42:57	Dasyprocta	punctata	agouti	2	18/06/2014	25/06/2014
LR Natural Reserve	2014.01	LR-24	8.40146	-83.28544	19/06/2014	13:46:44	Crax	rubra	great curassow	1	18/06/2014	25/06/2014
LR Natural Reserve	2014.01	LR-24	8.40146	-83.28544	19/06/2014	17:47:17	Dasyprocta	punctata	agouti	1	18/06/2014	25/06/2014
LR Natural Reserve	2014.01	LR-24	8.40146	-83.28544	20/06/2014	05:17:46	Dasyprocta	punctata	agouti	1	18/06/2014	25/06/2014
LR Natural Reserve	2014.01	LR-24	8.40146	-83.28544	20/06/2014	05:46:13	Dasyprocta	punctata	agouti	1	18/06/2014	25/06/2014
LR Natural Reserve	2014.01	LR-24	8.40146	-83.28544	21/06/2014	05:14:32	Dasyprocta	punctata	agouti	1	18/06/2014	25/06/2014
LR Natural Reserve	2014.01	LR-24	8.40146	-83.28544	21/06/2014	06:03:13	Dasyprocta	punctata	agouti	1	18/06/2014	25/06/2014
LR Natural Reserve	2014.01	LR-24	8.40146	-83.28544	21/06/2014	17:19:18	Dasyprocta	punctata	agouti	1	18/06/2014	25/06/2014
LR Natural Reserve	2014.01	LR-24	8.40146	-83.28544	23/06/2014	10:11:01	Crax	rubra	great curassow	1	18/06/2014	25/06/2014
LR Natural Reserve	2014.01	LR-24	8.40146	-83.28544	24/06/2014	06:20:14	Dasyprocta	punctata	agouti	1	18/06/2014	25/06/2014
LR Natural Reserve	2014.01	LR-24	8.40146	-83.28544	25/06/2014	06:28:46	Nasua	narica	white-nosed coati	1	18/06/2014	25/06/2014
LR Natural Reserve	2014.01	LR-24	8.40146	-83.28544	25/06/2014	06:28:55	Nasua	narica	white-nosed coati	1	18/06/2014	25/06/2014
LR Natural Reserve	2014.01	LR-24	8.40146	-83.28544	25/06/2014	06:49:05	Crax	rubra	great curassow	2	18/06/2014	25/06/2014
LR Natural Reserve	2014.01	LR-25	8.40679	-83.30629	28/06/2014	13:30:46	Puma	concolor	puma	1	25/06/2014	30/06/2014
LR Natural Reserve	2014.01	LR-25	8.40679	-83.30629	28/06/2014	19:52:50	Dasypus	novemcinctus	nine-banded armadillo	1	25/06/2014	30/06/2014
Playa Sandalo	2015.01	PS-1	8.57058	-83.36248	23/05/2015	14:50	Bos	taurus	cow	1	23/05/2015	27/05/2015
Playa Sandalo	2015.01	PS-1	8.57058	-83.36248	23/05/2015	14:50	Bos	taurus	cow	1	23/05/2015	27/05/2015
Playa Sandalo	2015.01	PS-1	8.57058	-83.36248	23/05/2015	14:50	Bos	taurus	cow	1	23/05/2015	27/05/2015
Playa Sandalo	2015.01	PS-1	8.57058	-83.36248	23/05/2015	14:50	Bos	taurus	cow	1	23/05/2015	27/05/2015
Playa Sandalo	2015.01	PS-1	8.57058	-83.36248	23/05/2015	14:50	Bos	taurus	cow	1	23/05/2015	27/05/2015
Playa Sandalo	2015.01	PS-1	8.57058	-83.36248	23/05/2015	14:50	Bos	taurus	cow	1	23/05/2015	27/05/2015
Playa Sandalo	2015.01	PS-1	8.57058	-83.36248	23/05/2015	14:50	Bos	taurus	cow	1	23/05/2015	27/05/2015
Playa Sandalo	2015.01	PS-1	8.57058	-83.36248	23/05/2015	14:50	Bos	taurus	cow	1	23/05/2015	27/05/2015
Playa Sandalo	2015.01	PS-1	8.57058	-83.36248	23/05/2015	14:50	Bos	taurus	cow	1	23/05/2015	27/05/2015
Playa Sandalo	2015.01	PS-1	8.57058	-83.36248	23/05/2015	14:50	Bos	taurus	cow	1	23/05/2015	27/05/2015
Playa Sandalo	2015.01	PS-1	8.57058	-83.36248	23/05/2015	14:50	Bos	taurus	cow	1	23/05/2015	27/05/2015
Playa Sandalo	2015.01	PS-1	8.57058	-83.36248	23/05/2015	14:50	Bos	taurus	cow	1	23/05/2015	27/05/2015
Playa Sandalo	2015.01	PS-1	8.57058	-83.36248	23/05/2015	14:50	Bos	taurus	cow	1	23/05/2015	27/05/2015
Playa Sandalo	2015.01	PS-1	8.57058	-83.36248	23/05/2015	14:50	Bos	taurus	cow	1	23/05/2015	27/05/2015
Playa Sandalo	2015.01	PS-1	8.57058	-83.36248	23/05/2015	14:50	Bos	taurus	cow	1	23/05/2015	27/05/2015
Playa Sandalo	2015.01	PS-1	8.57058	-83.36248	23/05/2015	14:50	Bos	taurus	cow	1	23/05/2015	27/05/2015
Playa Sandalo	2015.01	PS-1	8.57058	-83.36248	23/05/2015	14:51	Bos	taurus	cow	2	23/05/2015	27/05/2015
Playa Sandalo	2015.01	PS-1	8.57058	-83.36248	23/05/2015	14:51	Bos	taurus	cow	2	23/05/2015	27/05/2015
Playa Sandalo	2015.01	PS-1	8.57058	-83.36248	23/05/2015	14:51	Bos	taurus	cow	2	23/05/2015	27/05/2015
Playa Sandalo	2015.01	PS-1	8.57058	-83.36248	23/05/2015	14:51	Bos	taurus	cow	2	23/05/2015	27/05/2015
Playa Sandalo	2015.01	PS-1	8.57058	-83.36248	23/05/2015	14:51	Bos	taurus	cow	2	23/05/2015	27/05/2015
Playa Sandalo	2015.01	PS-1	8.57058	-83.36248	23/05/2015	14:51	Bos	taurus	cow	2	23/05/2015	27/05/2015
Playa Sandalo	2015.01	PS-1	8.57058	-83.36248	23/05/2015	14:51	Bos	taurus	cow	2	23/05/2015	27/05/2015
Playa Sandalo	2015.01	PS-1	8.57058	-83.36248	23/05/2015	14:51	Bos	taurus	cow	2	23/05/2015	27/05/2015
Playa Sandalo	2015.01	PS-1	8.57058	-83.36248	23/05/2015	14:51	Bos	taurus	cow	2	23/05/2015	27/05/2015
Playa Sandalo	2015.01	PS-1	8.57058	-83.36248	23/05/2015	14:51	Bos	taurus	cow	2	23/05/2015	27/05/2015
Playa Sandalo	2015.01	PS-1	8.57058	-83.36248	23/05/2015	14:51	Bos	taurus	cow	2	23/05/2015	27/05/2015
Playa Sandalo	2015.01	PS-1	8.57058	-83.36248	23/05/2015	14:51	Bos	taurus	cow	2	23/05/2015	27/05/2015
Playa Sandalo	2015.01	PS-1	8.57058	-83.36248	23/05/2015	14:51	Bos	taurus	cow	2	23/05/2015	27/05/2015
Playa Sandalo	2015.01	PS-1	8.57058	-83.36248	23/05/2015	14:52	Bos	taurus	cow	1	23/05/2015	27/05/2015
Playa Sandalo	2015.01	PS-1	8.57058	-83.36248	23/05/2015	14:52	Bos	taurus	cow	1	23/05/2015	27/05/2015
Playa Sandalo	2015.01	PS-1	8.57058	-83.36248	23/05/2015	14:52	Bos	taurus	cow	1	23/05/2015	27/05/2015
Playa Sandalo	2015.01	PS-1	8.57058	-83.36248	23/05/2015	14:52	Bos	taurus	cow	1	23/05/2015	27/05/2015
Playa Sandalo	2015.01	PS-1	8.57058	-83.36248	23/05/2015	14:54	Bos	taurus	cow	1	23/05/2015	27/05/2015
Playa Sandalo	2015.01	PS-1	8.57058	-83.36248	23/05/2015	14:54	Bos	taurus	cow	2	23/05/2015	27/05/2015
Playa Sandalo	2015.01	PS-1	8.57058	-83.36248	25/05/2015	17:12	Crypturellus	soui	little tinamou	1	23/05/2015	27/05/2015
Playa Sandalo	2015.01	PS-1	8.57058	-83.36248	26/05/2015	02:45	Caluromys	derbianus	woolly opossum	1	23/05/2015	27/05/2015
Playa Sandalo	2015.01	PS-2	8.57086	-83.36205	25/05/2015	01:03	Didelphis	marsupialis	common opossum	1	23/05/2015	27/05/2015
Playa Sandalo	2015.01	PS-2	8.57086	-83.36205	26/05/2015	10:43	Nasua	narica	white-nosed coati	1	23/05/2015	27/05/2015
Playa Sandalo	2015.01	PS-2	8.57086	-83.36205	26/05/2015	10:43	Nasua	narica	white-nosed coati	1	23/05/2015	27/05/2015
Playa Sandalo	2015.01	PS-2	8.57086	-83.36205	26/05/2015	10:43	Nasua	narica	white-nosed coati	1	23/05/2015	27/05/2015
Playa Sandalo	2015.01	PS-2	8.57086	-83.36205	26/05/2015	10:43	Nasua	narica	white-nosed coati	1	23/05/2015	27/05/2015
Playa Sandalo	2015.01	PS-2	8.57086	-83.36205	26/05/2015	10:43	Nasua	narica	white-nosed coati	1	23/05/2015	27/05/2015
Playa Sandalo	2015.01	PS-2	8.57086	-83.36205	26/05/2015	10:43	Nasua	narica	white-nosed coati	1	23/05/2015	27/05/2015
Playa Sandalo	2015.01	PS-2	8.57086	-83.36205	26/05/2015	10:43	Nasua	narica	white-nosed coati	1	23/05/2015	27/05/2015
Playa Sandalo	2015.01	PS-2	8.57086	-83.36205	26/05/2015	10:43	Nasua	narica	white-nosed coati	1	23/05/2015	27/05/2015
Playa Sandalo	2015.01	PS-2	8.57086	-83.36205	26/05/2015	10:50	Nasua	narica	white-nosed coati	1	23/05/2015	27/05/2015
Playa Sandalo	2015.01	PS-2	8.57086	-83.36205	26/05/2015	10:50	Nasua	narica	white-nosed coati	1	23/05/2015	27/05/2015
Playa Sandalo	2015.01	PS-2	8.57086	-83.36205	26/05/2015	10:50	Nasua	narica	white-nosed coati	1	23/05/2015	27/05/2015
Playa Sandalo	2015.01	PS-2	8.57086	-83.36205	26/05/2015	10:50	Nasua	narica	white-nosed coati	1	23/05/2015	27/05/2015
Playa Sandalo	2015.01	PS-2	8.57086	-83.36205	26/05/2015	10:50	Nasua	narica	white-nosed coati	1	23/05/2015	27/05/2015
Playa Sandalo	2015.01	PS-2	8.57086	-83.36205	26/05/2015	10:50	Nasua	narica	white-nosed coati	1	23/05/2015	27/05/2015
Playa Sandalo	2015.01	PS-2	8.57086	-83.36205	26/05/2015	10:50	Nasua	narica	white-nosed coati	1	23/05/2015	27/05/2015
Playa Sandalo	2015.01	PS-2	8.57086	-83.36205	26/05/2015	10:50	Nasua	narica	white-nosed coati	1	23/05/2015	27/05/2015
Playa Sandalo	2015.01	PS-2	8.57086	-83.36205	26/05/2015	10:50	Nasua	narica	white-nosed coati	1	23/05/2015	27/05/2015
Playa Sandalo	2015.01	PS-2	8.57086	-83.36205	26/05/2015	10:50	Nasua	narica	white-nosed coati	1	23/05/2015	27/05/2015
Playa Sandalo	2015.01	PS-2	8.57086	-83.36205	26/05/2015	10:50	Nasua	narica	white-nosed coati	1	23/05/2015	27/05/2015
Playa Sandalo	2015.01	PS-2	8.57086	-83.36205	26/05/2015	10:50	Nasua	narica	white-nosed coati	1	23/05/2015	27/05/2015
Playa Sandalo	2015.01	PS-2	8.57086	-83.36205	26/05/2015	10:50	Nasua	narica	white-nosed coati	1	23/05/2015	27/05/2015
Playa Sandalo	2015.01	PS-2	8.57086	-83.36205	26/05/2015	10:50	Nasua	narica	white-nosed coati	1	23/05/2015	27/05/2015
Playa Sandalo	2015.01	PS-2	8.57086	-83.36205	26/05/2015	10:50	Nasua	narica	white-nosed coati	1	23/05/2015	27/05/2015
Playa Sandalo	2015.01	PS-3	8.56938	-83.36541	28/05/2015	00:35	Cuniculus	paca	paca	1	27/05/2015	03/06/2015
Playa Sandalo	2015.01	PS-3	8.56938	-83.36541	28/05/2015	23:39	Leopardus	pardalis	ocelot	1	27/05/2015	03/06/2015
Playa Sandalo	2015.01	PS-3	8.56938	-83.36541	30/05/2015	02:28	Cuniculus	paca	paca	1	27/05/2015	03/06/2015
Playa Sandalo	2015.01	PS-3	8.56938	-83.36541	30/05/2015	04:44	Caluromys	derbianus	woolly opossum	1	27/05/2015	03/06/2015
Playa Sandalo	2015.01	PS-3	8.56938	-83.36541	30/05/2015	14:32	Nasua	narica	white-nosed coati	1	27/05/2015	03/06/2015
Playa Sandalo	2015.01	PS-3	8.56938	-83.36541	31/05/2015	20:32	Caluromys	derbianus	woolly opossum	1	27/05/2015	03/06/2015
Playa Sandalo	2015.01	PS-3	8.56938	-83.36541	01/06/2015	21:54	Cuniculus	paca	paca	1	27/05/2015	03/06/2015
Playa Sandalo	2015.01	PS-3	8.56938	-83.36541	02/06/2015	02:06	Caluromys	derbianus	woolly opossum	1	27/05/2015	03/06/2015
Playa Sandalo	2015.01	PS-3	8.56938	-83.36541	02/06/2015	19:29	Caluromys	derbianus	woolly opossum	1	27/05/2015	03/06/2015
Playa Sandalo	2015.01	PS-3	8.56938	-83.36541	02/06/2015	19:32	Cuniculus	paca	paca	1	27/05/2015	03/06/2015
Playa Sandalo	2015.01	PS-4	8.56702	-83.365	28/05/2015	13:24	Bos	taurus	cow	1	27/05/2015	03/06/2015
Playa Sandalo	2015.01	PS-4	8.56702	-83.365	28/05/2015	13:26	Bos	taurus	cow	1	27/05/2015	03/06/2015
Playa Sandalo	2015.01	PS-4	8.56702	-83.365	28/05/2015	13:26	Bos	taurus	cow	1	27/05/2015	03/06/2015
Playa Sandalo	2015.01	PS-4	8.56702	-83.365	28/05/2015	13:26	Bos	taurus	cow	1	27/05/2015	03/06/2015
Playa Sandalo	2015.01	PS-4	8.56702	-83.365	28/05/2015	13:30	Bos	taurus	cow	2	27/05/2015	03/06/2015
Playa Sandalo	2015.01	PS-4	8.56702	-83.365	28/05/2015	17:21	Aramides	cajaneous	grey-necked wood-rail	1	27/05/2015	03/06/2015
Playa Sandalo	2015.01	PS-4	8.56702	-83.365	29/05/2015	12:49	Aramides	cajaneous	grey-necked wood-rail	1	27/05/2015	03/06/2015
Playa Sandalo	2015.01	PS-4	8.56702	-83.365	29/05/2015	23:03	Didelphis	marsupialis	common opossum	1	27/05/2015	03/06/2015
Playa Sandalo	2015.01	PS-4	8.56702	-83.365	30/05/2015	06:33	Aramides	cajaneous	grey-necked wood-rail	1	27/05/2015	03/06/2015
Playa Sandalo	2015.01	PS-4	8.56702	-83.365	03/06/2015	02:37	Caluromys	derbianus	woolly opossum	1	27/05/2015	03/06/2015
Playa Sandalo	2015.01	PS-5	8.5654	-83.36529	28/05/2015	21:13	Didelphis	marsupialis	common opossum	1	27/05/2015	03/06/2015
Playa Sandalo	2015.01	PS-5	8.5654	-83.36529	29/05/2015	03:01	Dasypus	novemcinctus	nine-banded armadillo	1	27/05/2015	03/06/2015
Playa Sandalo	2015.01	PS-5	8.5654	-83.36529	29/05/2015	09:17	Tigrisoma	mexicanum	bare-throated tiger-heron	1	27/05/2015	03/06/2015
Playa Sandalo	2015.01	PS-5	8.5654	-83.36529	01/06/2015	03:57	Dasypus	novemcinctus	nine-banded armadillo	1	27/05/2015	03/06/2015
Playa Sandalo	2015.01	PS-5	8.5654	-83.36529	01/06/2015	03:58	Dasypus	novemcinctus	nine-banded armadillo	1	27/05/2015	03/06/2015
Playa Sandalo	2015.01	PS-5	8.5654	-83.36529	01/06/2015	18:11	Didelphis	marsupialis	common opossum	1	27/05/2015	03/06/2015
Playa Sandalo	2015.01	PS-5	8.5654	-83.36529	03/06/2015	00:25	Caluromys	derbianus	woolly opossum	1	27/05/2015	03/06/2015
Playa Sandalo	2015.01	PS-6	8.56996	-83.36635	04/06/2015	19:15	Cuniculus	paca	paca	1	03/06/2015	13/06/2015
Playa Sandalo	2015.01	PS-6	8.56996	-83.36635	05/06/2015	05:57	Crypturellus	soui	little tinamou	1	03/06/2015	13/06/2015
Playa Sandalo	2015.01	PS-6	8.56996	-83.36635	05/06/2015	05:57	Crypturellus	soui	little tinamou	1	03/06/2015	13/06/2015
Playa Sandalo	2015.01	PS-6	8.56996	-83.36635	05/06/2015	06:32	Crypturellus	soui	little tinamou	1	03/06/2015	13/06/2015
Playa Sandalo	2015.01	PS-6	8.56996	-83.36635	08/06/2015	06:36	Aramides	cajaneous	grey-necked wood-rail	1	03/06/2015	13/06/2015
Playa Sandalo	2015.01	PS-6	8.56996	-83.36635	09/06/2015	10:11	Canis	familiaris	domestic dog	1	03/06/2015	13/06/2015
Playa Sandalo	2015.01	PS-6	8.56996	-83.36635	09/06/2015	10:11	Canis	familiaris	domestic dog	1	03/06/2015	13/06/2015
Playa Sandalo	2015.01	PS-6	8.56996	-83.36635	09/06/2015	19:21	Cuniculus	paca	paca	1	03/06/2015	13/06/2015
Playa Sandalo	2015.01	PS-6	8.56996	-83.36635	10/06/2015	18:42	Cuniculus	paca	paca	1	03/06/2015	13/06/2015
Playa Sandalo	2015.01	PS-6	8.56996	-83.36635	11/06/2015	00:59	Didelphis	marsupialis	common opossum	1	03/06/2015	13/06/2015
Playa Sandalo	2015.01	PS-6	8.56996	-83.36635	11/06/2015	05:30	Aramides	cajaneous	grey-necked wood-rail	1	03/06/2015	13/06/2015
Playa Sandalo	2015.01	PS-6	8.56996	-83.36635	11/06/2015	08:35	Aramides	cajaneous	grey-necked wood-rail	1	03/06/2015	13/06/2015
Playa Sandalo	2015.01	PS-6	8.56996	-83.36635	12/06/2015	19:19	Cuniculus	paca	paca	1	03/06/2015	13/06/2015
Playa Sandalo	2015.01	PS-6	8.56996	-83.36635	12/06/2015	20:32	Dasypus	novemcinctus	nine-banded armadillo	1	03/06/2015	13/06/2015
Playa Sandalo	2015.01	PS-7	8.56984	-83.36726	04/06/2015	06:38	Leptotila	verreauxi	white-tipped dove	1	03/06/2015	13/06/2015
Playa Sandalo	2015.01	PS-7	8.56984	-83.36726	04/06/2015	14:02	Cebus	capuchinus	white-faced capuchin	1	03/06/2015	13/06/2015
Playa Sandalo	2015.01	PS-7	8.56984	-83.36726	04/06/2015	14:02	Cebus	capuchinus	white-faced capuchin	1	03/06/2015	13/06/2015
Playa Sandalo	2015.01	PS-7	8.56984	-83.36726	04/06/2015	14:02	Cebus	capuchinus	white-faced capuchin	1	03/06/2015	13/06/2015
Playa Sandalo	2015.01	PS-7	8.56984	-83.36726	04/06/2015	14:02	Cebus	capuchinus	white-faced capuchin	1	03/06/2015	13/06/2015
Playa Sandalo	2015.01	PS-7	8.56984	-83.36726	04/06/2015	19:27	Dasypus	novemcinctus	nine-banded armadillo	1	03/06/2015	13/06/2015
Playa Sandalo	2015.01	PS-7	8.56984	-83.36726	04/06/2015	19:27	Dasypus	novemcinctus	nine-banded armadillo	1	03/06/2015	13/06/2015
Playa Sandalo	2015.01	PS-7	8.56984	-83.36726	05/06/2015	01:24	Caluromys	derbianus	woolly opossum	1	03/06/2015	13/06/2015
Playa Sandalo	2015.01	PS-7	8.56984	-83.36726	05/06/2015	21:15	Dasypus	novemcinctus	nine-banded armadillo	1	03/06/2015	13/06/2015
Playa Sandalo	2015.01	PS-7	8.56984	-83.36726	06/06/2015	00:34	Didelphis	marsupialis	common opossum	1	03/06/2015	13/06/2015
Playa Sandalo	2015.01	PS-7	8.56984	-83.36726	06/06/2015	05:32	Tinamus	major	great tinamou	1	03/06/2015	13/06/2015
Playa Sandalo	2015.01	PS-7	8.56984	-83.36726	06/06/2015	09:06	Tinamus	major	great tinamou	1	03/06/2015	13/06/2015
Playa Sandalo	2015.01	PS-7	8.56984	-83.36726	06/06/2015	12:32	Leptotila	cassini	grey-chested dove	1	03/06/2015	13/06/2015
Playa Sandalo	2015.01	PS-7	8.56984	-83.36726	06/06/2015	17:28	Tinamus	major	great tinamou	1	03/06/2015	13/06/2015
Playa Sandalo	2015.01	PS-7	8.56984	-83.36726	06/06/2015	17:29	Tinamus	major	great tinamou	1	03/06/2015	13/06/2015
Playa Sandalo	2015.01	PS-7	8.56984	-83.36726	06/06/2015	18:52	Caluromys	derbianus	woolly opossum	1	03/06/2015	13/06/2015
Playa Sandalo	2015.01	PS-7	8.56984	-83.36726	06/06/2015	19:09	Dasypus	novemcinctus	nine-banded armadillo	1	03/06/2015	13/06/2015
Playa Sandalo	2015.01	PS-7	8.56984	-83.36726	06/06/2015	19:57	Dasypus	novemcinctus	nine-banded armadillo	1	03/06/2015	13/06/2015
Playa Sandalo	2015.01	PS-7	8.56984	-83.36726	06/06/2015	20:10	Dasypus	novemcinctus	nine-banded armadillo	1	03/06/2015	13/06/2015
Playa Sandalo	2015.01	PS-7	8.56984	-83.36726	06/06/2015	20:21	Dasypus	novemcinctus	nine-banded armadillo	1	03/06/2015	13/06/2015
Playa Sandalo	2015.01	PS-7	8.56984	-83.36726	06/06/2015	20:21	Dasypus	novemcinctus	nine-banded armadillo	1	03/06/2015	13/06/2015
Playa Sandalo	2015.01	PS-7	8.56984	-83.36726	06/06/2015	20:22	Dasypus	novemcinctus	nine-banded armadillo	1	03/06/2015	13/06/2015
Playa Sandalo	2015.01	PS-7	8.56984	-83.36726	06/06/2015	20:23	Dasypus	novemcinctus	nine-banded armadillo	1	03/06/2015	13/06/2015
Playa Sandalo	2015.01	PS-7	8.56984	-83.36726	06/06/2015	20:23	Dasypus	novemcinctus	nine-banded armadillo	1	03/06/2015	13/06/2015
Playa Sandalo	2015.01	PS-7	8.56984	-83.36726	06/06/2015	20:26	Dasypus	novemcinctus	nine-banded armadillo	1	03/06/2015	13/06/2015
Playa Sandalo	2015.01	PS-7	8.56984	-83.36726	06/06/2015	20:57	Cuniculus	paca	paca	1	03/06/2015	13/06/2015
Playa Sandalo	2015.01	PS-7	8.56984	-83.36726	07/06/2015	03:45	Cuniculus	paca	paca	1	03/06/2015	13/06/2015
Playa Sandalo	2015.01	PS-7	8.56984	-83.36726	07/06/2015	22:39	Dasypus	novemcinctus	nine-banded armadillo	1	03/06/2015	13/06/2015
Playa Sandalo	2015.01	PS-7	8.56984	-83.36726	08/06/2015	12:07	Crypturellus	soui	little tinamou	1	03/06/2015	13/06/2015
Playa Sandalo	2015.01	PS-7	8.56984	-83.36726	08/06/2015	15:16	Crypturellus	soui	little tinamou	1	03/06/2015	13/06/2015
Playa Sandalo	2015.01	PS-7	8.56984	-83.36726	08/06/2015	17:39	Crypturellus	soui	little tinamou	1	03/06/2015	13/06/2015
Playa Sandalo	2015.01	PS-7	8.56984	-83.36726	09/06/2015	05:11	Nasua	narica	white-nosed coati	1	03/06/2015	13/06/2015
Playa Sandalo	2015.01	PS-7	8.56984	-83.36726	09/06/2015	05:11	Nasua	narica	white-nosed coati	1	03/06/2015	13/06/2015
Playa Sandalo	2015.01	PS-7	8.56984	-83.36726	09/06/2015	05:11	Nasua	narica	white-nosed coati	1	03/06/2015	13/06/2015
Playa Sandalo	2015.01	PS-7	8.56984	-83.36726	09/06/2015	05:11	Nasua	narica	white-nosed coati	1	03/06/2015	13/06/2015
Playa Sandalo	2015.01	PS-7	8.56984	-83.36726	09/06/2015	06:13	Crypturellus	soui	little tinamou	1	03/06/2015	13/06/2015
Playa Sandalo	2015.01	PS-7	8.56984	-83.36726	09/06/2015	16:05	Crypturellus	soui	little tinamou	1	03/06/2015	13/06/2015
Playa Sandalo	2015.01	PS-7	8.56984	-83.36726	09/06/2015	17:06	Crypturellus	soui	little tinamou	1	03/06/2015	13/06/2015
Playa Sandalo	2015.01	PS-7	8.56984	-83.36726	09/06/2015	21:15	Dasypus	novemcinctus	nine-banded armadillo	1	03/06/2015	13/06/2015
Playa Sandalo	2015.01	PS-7	8.56984	-83.36726	10/06/2015	00:29	Dasypus	novemcinctus	nine-banded armadillo	1	03/06/2015	13/06/2015
Playa Sandalo	2015.01	PS-7	8.56984	-83.36726	10/06/2015	00:33	Dasypus	novemcinctus	nine-banded armadillo	1	03/06/2015	13/06/2015
Playa Sandalo	2015.01	PS-7	8.56984	-83.36726	11/06/2015	23:21	Dasypus	novemcinctus	nine-banded armadillo	1	03/06/2015	13/06/2015
Playa Sandalo	2015.01	PS-8	8.56894	-83.36758	06/06/2015	15:20	Crypturellus	soui	little tinamou	1	03/06/2015	13/06/2015
Playa Sandalo	2015.01	PS-8	8.56894	-83.36758	07/06/2015	18:49	Dasypus	novemcinctus	nine-banded armadillo	1	03/06/2015	13/06/2015
Playa Sandalo	2015.01	PS-8	8.56894	-83.36758	07/06/2015	21:47	Cuniculus	paca	paca	1	03/06/2015	13/06/2015
Playa Sandalo	2015.01	PS-8	8.56894	-83.36758	08/06/2015	20:55	Tamandua	mexicana	northern tamandua	1	03/06/2015	13/06/2015
Playa Sandalo	2015.01	PS-8	8.56894	-83.36758	09/06/2015	00:46	Tamandua	mexicana	northern tamandua	1	03/06/2015	13/06/2015
Playa Sandalo	2015.01	PS-8	8.56894	-83.36758	09/06/2015	16:28	Nasua	narica	white-nosed coati	1	03/06/2015	13/06/2015
Playa Sandalo	2015.01	PS-8	8.56894	-83.36758	09/06/2015	20:03	Cuniculus	paca	paca	1	03/06/2015	13/06/2015
Playa Sandalo	2015.01	PS-8	8.56894	-83.36758	09/06/2015	20:30	Cuniculus	paca	paca	1	03/06/2015	13/06/2015
Playa Sandalo	2015.01	PS-8	8.56894	-83.36758	09/06/2015	20:38	Cuniculus	paca	paca	1	03/06/2015	13/06/2015
Playa Sandalo	2015.01	PS-8	8.56894	-83.36758	10/06/2015	05:33	Nasua	narica	white-nosed coati	1	03/06/2015	13/06/2015
Playa Sandalo	2015.01	PS-8	8.56894	-83.36758	10/06/2015	05:33	Nasua	narica	white-nosed coati	1	03/06/2015	13/06/2015
Playa Sandalo	2015.01	PS-8	8.56894	-83.36758	10/06/2015	05:33	Nasua	narica	white-nosed coati	1	03/06/2015	13/06/2015
Playa Sandalo	2015.01	PS-8	8.56894	-83.36758	11/06/2015	10:29	Canis	familiaris	domestic dog	1	03/06/2015	13/06/2015
Playa Sandalo	2015.01	PS-8	8.56894	-83.36758	11/06/2015	10:29	Canis	familiaris	domestic dog	1	03/06/2015	13/06/2015
Playa Sandalo	2015.01	PS-8	8.56894	-83.36758	11/06/2015	19:13	Dasypus	novemcinctus	nine-banded armadillo	1	03/06/2015	13/06/2015
Playa Sandalo	2015.01	PS-8	8.56894	-83.36758	13/06/2015	10:02	Canis	familiaris	domestic dog	1	03/06/2015	13/06/2015
Playa Sandalo	2015.01	PS-8	8.56894	-83.36758	13/06/2015	10:02	Canis	familiaris	domestic dog	1	03/06/2015	13/06/2015
Playa Sandalo	2015.01	PS-8	8.56894	-83.36758	13/06/2015	10:02	Canis	familiaris	domestic dog	1	03/06/2015	13/06/2015
Playa Sandalo	2015.01	PS-9	8.57175	-83.37012	14/06/2015	14:00	Sus	domesticus	domestic pig	2	13/06/2015	23/06/2015
Playa Sandalo	2015.01	PS-9	8.57175	-83.37012	15/06/2015	06:24	Crypturellus	soui	little tinamou	1	13/06/2015	23/06/2015
Playa Sandalo	2015.01	PS-9	8.57175	-83.37012	15/06/2015	06:24	Crypturellus	soui	little tinamou	1	13/06/2015	23/06/2015
Playa Sandalo	2015.01	PS-9	8.57175	-83.37012	16/06/2015	04:39	Procyon	cancrivorous	crab-eating raccoon	1	13/06/2015	23/06/2015
Playa Sandalo	2015.01	PS-9	8.57175	-83.37012	18/06/2015	06:10	Crypturellus	soui	little tinamou	1	13/06/2015	23/06/2015
Playa Sandalo	2015.01	PS-9	8.57175	-83.37012	18/06/2015	14:24	Sus	domesticus	domestic pig	1	13/06/2015	23/06/2015
Playa Sandalo	2015.01	PS-9	8.57175	-83.37012	18/06/2015	14:29	Sus	domesticus	domestic pig	1	13/06/2015	23/06/2015
Playa Sandalo	2015.01	PS-9	8.57175	-83.37012	19/06/2015	04:30	Sus	domesticus	domestic pig	1	13/06/2015	23/06/2015
Playa Sandalo	2015.01	PS-9	8.57175	-83.37012	19/06/2015	04:38	Sus	domesticus	domestic pig	2	13/06/2015	23/06/2015
Playa Sandalo	2015.01	PS-9	8.57175	-83.37012	19/06/2015	04:42	Sus	domesticus	domestic pig	1	13/06/2015	23/06/2015
Playa Sandalo	2015.01	PS-9	8.57175	-83.37012	21/06/2015	08:41	Crypturellus	soui	little tinamou	1	13/06/2015	23/06/2015
Playa Sandalo	2015.01	PS-9	8.57175	-83.37012	21/06/2015	09:09	Sus	domesticus	domestic pig	2	13/06/2015	23/06/2015
Playa Sandalo	2015.01	PS-10	8.56931	-83.37037	18/06/2015	13:58	Sus	domesticus	domestic pig	1	13/06/2015	23/06/2015
Playa Sandalo	2015.01	PS-10	8.56931	-83.37037	18/06/2015	14:04	Sus	domesticus	domestic pig	1	13/06/2015	23/06/2015
Playa Sandalo	2015.01	PS-10	8.56931	-83.37037	20/06/2015	09:59	Nasua	narica	white-nosed coati	1	13/06/2015	23/06/2015
Playa Sandalo	2015.01	PS-10	8.56931	-83.37037	20/06/2015	09:59	Nasua	narica	white-nosed coati	1	13/06/2015	23/06/2015
Playa Sandalo	2015.01	PS-10	8.56931	-83.37037	20/06/2015	13:46	Nasua	narica	white-nosed coati	1	13/06/2015	23/06/2015
Playa Sandalo	2015.01	PS-10	8.56931	-83.37037	20/06/2015	18:45	Didelphis	marsupialis	common opossum	1	13/06/2015	23/06/2015
Playa Sandalo	2015.01	PS-11	8.56708	-83.37052	14/06/2015	22:46	Cuniculus	paca	paca	1	13/06/2015	23/06/2015
Playa Sandalo	2015.01	PS-11	8.56708	-83.37052	15/06/2015	00:57	Cuniculus	paca	paca	1	13/06/2015	23/06/2015
Playa Sandalo	2015.01	PS-11	8.56708	-83.37052	18/06/2015	17:55	Crypturellus	soui	little tinamou	1	13/06/2015	23/06/2015
Playa Sandalo	2015.01	PS-11	8.56708	-83.37052	23/06/2015	03:50	Cuniculus	paca	paca	1	13/06/2015	23/06/2015
Playa Sandalo	2015.01	PS-12	8.57455	-83.35878	26/06/2015	19:03	Caluromys	derbianus	woolly opossum	1	23/06/2015	29/06/2015
Playa Sandalo	2015.01	PS-12	8.57455	-83.35878	27/06/2015	09:23	Sus	domesticus	domestic pig	2	23/06/2015	29/06/2015
Playa Sandalo	2015.01	PS-12	8.57455	-83.35878	29/06/2015	03:55	Dasypus	novemcinctus	nine-banded armadillo	1	23/06/2015	29/06/2015
Playa Sandalo	2015.01	PS-13	8.57013	-83.35871	25/06/2015	06:42	Nasua	narica	white-nosed coati	1	23/06/2015	29/06/2015
Playa Sandalo	2015.01	PS-13	8.57013	-83.35871	25/06/2015	06:42	Nasua	narica	white-nosed coati	1	23/06/2015	29/06/2015
Playa Sandalo	2015.01	PS-13	8.57013	-83.35871	25/06/2015	06:42	Nasua	narica	white-nosed coati	1	23/06/2015	29/06/2015
Playa Sandalo	2015.01	PS-13	8.57013	-83.35871	25/06/2015	06:42	Nasua	narica	white-nosed coati	1	23/06/2015	29/06/2015
Playa Sandalo	2015.01	PS-13	8.57013	-83.35871	25/06/2015	07:20	Nasua	narica	white-nosed coati	1	23/06/2015	29/06/2015
Playa Sandalo	2015.01	PS-13	8.57013	-83.35871	25/06/2015	07:20	Nasua	narica	white-nosed coati	1	23/06/2015	29/06/2015
Playa Sandalo	2015.01	PS-13	8.57013	-83.35871	25/06/2015	07:20	Nasua	narica	white-nosed coati	1	23/06/2015	29/06/2015
Playa Sandalo	2015.01	PS-13	8.57013	-83.35871	25/06/2015	07:20	Nasua	narica	white-nosed coati	1	23/06/2015	29/06/2015
Playa Sandalo	2015.01	PS-13	8.57013	-83.35871	25/06/2015	07:20	Nasua	narica	white-nosed coati	1	23/06/2015	29/06/2015
Playa Sandalo	2015.01	PS-13	8.57013	-83.35871	25/06/2015	07:20	Nasua	narica	white-nosed coati	1	23/06/2015	29/06/2015
Playa Sandalo	2015.01	PS-13	8.57013	-83.35871	25/06/2015	07:20	Nasua	narica	white-nosed coati	1	23/06/2015	29/06/2015
Playa Sandalo	2015.01	PS-13	8.57013	-83.35871	25/06/2015	07:20	Nasua	narica	white-nosed coati	1	23/06/2015	29/06/2015
Playa Sandalo	2015.01	PS-13	8.57013	-83.35871	25/06/2015	07:22	Nasua	narica	white-nosed coati	1	23/06/2015	29/06/2015
Playa Sandalo	2015.01	PS-13	8.57013	-83.35871	25/06/2015	07:22	Nasua	narica	white-nosed coati	1	23/06/2015	29/06/2015
Playa Sandalo	2015.01	PS-13	8.57013	-83.35871	25/06/2015	07:22	Nasua	narica	white-nosed coati	1	23/06/2015	29/06/2015
Playa Sandalo	2015.01	PS-13	8.57013	-83.35871	25/06/2015	07:22	Nasua	narica	white-nosed coati	1	23/06/2015	29/06/2015
Playa Sandalo	2015.01	PS-13	8.57013	-83.35871	25/06/2015	07:22	Nasua	narica	white-nosed coati	1	23/06/2015	29/06/2015
Playa Sandalo	2015.01	PS-13	8.57013	-83.35871	25/06/2015	07:22	Nasua	narica	white-nosed coati	1	23/06/2015	29/06/2015
Playa Sandalo	2015.01	PS-13	8.57013	-83.35871	25/06/2015	07:22	Nasua	narica	white-nosed coati	1	23/06/2015	29/06/2015
Playa Sandalo	2015.01	PS-13	8.57013	-83.35871	25/06/2015	07:22	Nasua	narica	white-nosed coati	1	23/06/2015	29/06/2015
Playa Sandalo	2015.01	PS-13	8.57013	-83.35871	25/06/2015	07:22	Nasua	narica	white-nosed coati	1	23/06/2015	29/06/2015
Playa Sandalo	2015.01	PS-13	8.57013	-83.35871	25/06/2015	07:35	Nasua	narica	white-nosed coati	1	23/06/2015	29/06/2015
Playa Sandalo	2015.01	PS-13	8.57013	-83.35871	25/06/2015	07:35	Nasua	narica	white-nosed coati	1	23/06/2015	29/06/2015
Playa Sandalo	2015.01	PS-13	8.57013	-83.35871	25/06/2015	07:35	Nasua	narica	white-nosed coati	1	23/06/2015	29/06/2015
Playa Sandalo	2015.01	PS-13	8.57013	-83.35871	25/06/2015	07:35	Nasua	narica	white-nosed coati	1	23/06/2015	29/06/2015
Playa Sandalo	2015.01	PS-13	8.57013	-83.35871	25/06/2015	07:35	Nasua	narica	white-nosed coati	1	23/06/2015	29/06/2015
Playa Sandalo	2015.01	PS-13	8.57013	-83.35871	25/06/2015	07:35	Nasua	narica	white-nosed coati	1	23/06/2015	29/06/2015
Playa Sandalo	2015.01	PS-13	8.57013	-83.35871	25/06/2015	07:35	Nasua	narica	white-nosed coati	1	23/06/2015	29/06/2015
Playa Sandalo	2015.01	PS-13	8.57013	-83.35871	26/06/2015	06:32	Nasua	narica	white-nosed coati	1	23/06/2015	29/06/2015
Playa Sandalo	2015.01	PS-13	8.57013	-83.35871	26/06/2015	06:32	Nasua	narica	white-nosed coati	1	23/06/2015	29/06/2015
Playa Sandalo	2015.01	PS-13	8.57013	-83.35871	26/06/2015	06:32	Nasua	narica	white-nosed coati	1	23/06/2015	29/06/2015
Playa Sandalo	2015.01	PS-13	8.57013	-83.35871	26/06/2015	06:32	Nasua	narica	white-nosed coati	1	23/06/2015	29/06/2015
Playa Sandalo	2015.01	PS-13	8.57013	-83.35871	26/06/2015	06:32	Nasua	narica	white-nosed coati	1	23/06/2015	29/06/2015
Playa Sandalo	2015.01	PS-13	8.57013	-83.35871	26/06/2015	06:32	Nasua	narica	white-nosed coati	1	23/06/2015	29/06/2015
Playa Sandalo	2015.01	PS-13	8.57013	-83.35871	26/06/2015	06:32	Nasua	narica	white-nosed coati	1	23/06/2015	29/06/2015
Playa Sandalo	2015.01	PS-13	8.57013	-83.35871	26/06/2015	06:32	Nasua	narica	white-nosed coati	1	23/06/2015	29/06/2015
Playa Sandalo	2015.01	PS-13	8.57013	-83.35871	26/06/2015	06:32	Nasua	narica	white-nosed coati	1	23/06/2015	29/06/2015
Playa Sandalo	2015.01	PS-13	8.57013	-83.35871	26/06/2015	06:32	Nasua	narica	white-nosed coati	1	23/06/2015	29/06/2015
Playa Sandalo	2015.01	PS-13	8.57013	-83.35871	26/06/2015	06:40	Nasua	narica	white-nosed coati	1	23/06/2015	29/06/2015
Playa Sandalo	2015.01	PS-13	8.57013	-83.35871	27/06/2015	02:39	Cuniculus	paca	paca	1	23/06/2015	29/06/2015
Playa Sandalo	2015.01	PS-13	8.57013	-83.35871	27/06/2015	03:30	Cuniculus	paca	paca	1	23/06/2015	29/06/2015
Playa Sandalo	2015.01	PS-13	8.57013	-83.35871	27/06/2015	17:20	Crypturellus	soui	little tinamou	1	23/06/2015	29/06/2015
Playa Sandalo	2015.01	PS-13	8.57013	-83.35871	28/06/2015	01:24	Cuniculus	paca	paca	1	23/06/2015	29/06/2015
Playa Sandalo	2015.01	PS-14	8.56793	-83.35962	25/06/2015	16:10	Sus	domesticus	domestic pig	1	23/06/2015	29/06/2015
Playa Sandalo	2015.01	PS-14	8.56793	-83.35962	26/06/2015	07:39	Nasua	narica	white-nosed coati	1	23/06/2015	29/06/2015
Playa Sandalo	2015.01	PS-14	8.56793	-83.35962	26/06/2015	09:11	Aramides	cajaneous	grey-necked wood-rail	1	23/06/2015	29/06/2015
Playa Sandalo	2015.01	PS-14	8.56793	-83.35962	26/06/2015	10:00	Sus	domesticus	domestic pig	1	23/06/2015	29/06/2015
Playa Sandalo	2015.01	PS-14	8.56793	-83.35962	26/06/2015	12:10	Aramides	cajaneous	grey-necked wood-rail	1	23/06/2015	29/06/2015
Playa Sandalo	2015.01	PS-14	8.56793	-83.35962	28/06/2015	01:17	Cuniculus	paca	paca	1	23/06/2015	29/06/2015
Playa Sandalo	2015.01	PS-14	8.56793	-83.35962	28/06/2015	04:32	Dasypus	novemcinctus	nine-banded armadillo	1	23/06/2015	29/06/2015
Playa Sandalo	2015.01	PS-14	8.56793	-83.35962	28/06/2015	13:33	Aramides	cajaneous	grey-necked wood-rail	1	23/06/2015	29/06/2015
Playa Sandalo	2015.01	PS-14	8.56793	-83.35962	29/06/2015	03:31	Dasypus	novemcinctus	nine-banded armadillo	1	23/06/2015	29/06/2015
Playa Sandalo	2015.01	PS-15	8.56873	-83.36167	30/06/2015	16:32	Canis	familiaris	domestic dog	1	29/06/2015	03/07/2015
Playa Sandalo	2015.01	PS-15	8.56873	-83.36167	01/07/2015	01:51	Caluromys	derbianus	woolly opossum	1	29/06/2015	03/07/2015
Playa Sandalo	2015.01	PS-16	8.56915	-83.36821	30/06/2015	14:54	Leptotila	cassini	grey-chested dove	1	29/06/2015	03/07/2015
Playa Sandalo	2015.01	PS-16	8.56915	-83.36821	01/07/2015	00:00	Dasypus	novemcinctus	nine-banded armadillo	1	29/06/2015	03/07/2015
Playa Sandalo	2015.01	PS-16	8.56915	-83.36821	02/07/2015	07:50	Aramides	cajaneous	grey-necked wood-rail	1	29/06/2015	03/07/2015
